# Supplementary material for: 2,6-Dibromo-4-formyl­phenyl 3-phenyl­prop-2-enoate
Source: Acta Crystallogr Sect E Struct Rep Online. 2012 Sep 8;68(Pt 10):o2873. doi: 10.1107/S1600536812037427 (PMC3470228; doi:10.1107/S1600536812037427)
Supplement: Supplementary file 1 [file e-68-o2873-sup1.cif]

##############################################################################
#                                                                            #
# This CIF contains the data in a paper accepted for publication in          #
# Acta Crystallographica Section E. It conforms to the requirements of       #
# Notes for Authors for Acta Crystallographica Section E, and has been       #
# peer reviewed under the auspices of the IUCr Commission on Journals.       #
#                                                                            #
# Full details of the Crystallographic Information File format               #
# are given in the paper "The Crystallographic Information File (CIF):       #
# a New Standard Archive File for Crystallography" by S. R. Hall, F. H.      #
# Allen and I. D. Brown [Acta Cryst. (1991), A47, 655-685].                  #
#                                                                            #
# The current version of the core CIF dictionary is obtainable from          #
# ftp://ftp.iucr.org/pub/cif_core.dic.                                       #
#                                                                            #
# Software is freely available for graphical display of the structure(s)     #
# in this CIF. For information consult the CIF software page                 #
# http://www.iucr.org/resources/cif/software.                                #
#                                                                            #
# This file may be used for bona fide research purposes within the           #
# scientific community so long as proper attribution is given to the journal # 
# article from which it was obtained.                                        #
#                                                                            #
##############################################################################
data_I
_audit_creation_method     SHELXL-97
_chemical_name_systematic
;
2,6-Dibromo-4-formylphenyl 3-phenylprop-2-enoate
;
_chemical_name_common
;
;
_chemical_formula_moiety     'C16 H10 Br2 O3'
_chemical_formula_sum     'C16 H10 Br2 O3'
_chemical_formula_iupac     'C16 H10 Br2 O3'
_chemical_formula_weight     410.06
_chemical_melting_point     ?
_symmetry_cell_setting     triclinic
_symmetry_space_group_name_H-M     'P -1'
_symmetry_space_group_name_Hall     '-P 1'
loop_
    _symmetry_equiv_pos_as_xyz
    'x, y, z'
    '-x, -y, -z'
_cell_length_a     8.0846(3)
_cell_length_b     9.0149(4)
_cell_length_c     11.8995(5)
_cell_angle_alpha     77.429(2)
_cell_angle_beta     73.918(2)
_cell_angle_gamma     70.236(2)
_cell_volume     776.83(6)
_cell_formula_units_Z     2
_cell_measurement_reflns_used     8834
_cell_measurement_theta_min     2.05
_cell_measurement_theta_max     31.20
_cell_measurement_temperature     293(2)
_exptl_crystal_description     block
_exptl_crystal_colour     colourless
_exptl_crystal_size_max     0.25
_exptl_crystal_size_mid     0.20
_exptl_crystal_size_min     0.20
_exptl_crystal_density_diffrn     1.753
_exptl_crystal_density_meas     ?
_exptl_crystal_density_method     'not measured'
_exptl_crystal_F_000     400
_exptl_absorpt_coefficient_mu     5.223
_exptl_absorpt_correction_type     multi-scan
_exptl_absorpt_process_details     '(SADABS; Bruker 2004)'
_exptl_absorpt_correction_T_min     0.9790
_exptl_absorpt_correction_T_max     0.9831
_exptl_special_details     ?
_diffrn_ambient_temperature     293(2)
_diffrn_radiation_type     MoK\a
_diffrn_radiation_wavelength     0.71073
_diffrn_radiation_source     'fine-focus sealed tube'
_diffrn_radiation_monochromator     graphite
_diffrn_measurement_device_type     'Bruker Kappa APEXII CCD'
_diffrn_measurement_method     '\w and \f scan'
_diffrn_detector_area_resol_mean     .
_diffrn_reflns_number     15811
_diffrn_reflns_av_R_equivalents     0.0293
_diffrn_reflns_av_sigmaI/netI     0.0325
_diffrn_reflns_theta_min     2.42
_diffrn_reflns_theta_max     28.21
_diffrn_reflns_theta_full     28.21
_diffrn_measured_fraction_theta_max     0.985
_diffrn_measured_fraction_theta_full     0.985
_diffrn_reflns_limit_h_min     -10
_diffrn_reflns_limit_h_max     10
_diffrn_reflns_limit_k_min     -11
_diffrn_reflns_limit_k_max     11
_diffrn_reflns_limit_l_min     -15
_diffrn_reflns_limit_l_max     15
_diffrn_standards_number     .
_diffrn_standards_interval_count     .
_diffrn_standards_interval_time     .
_diffrn_standards_decay_%     0
_refine_special_details
;
Refinement of <i>F</i>^2^ against ALL reflections. The weighted <i>R</i>-factor
<i>wR</i> and goodness of fit <i>S</i> are based on <i>F</i>^2^, conventional
<i>R</i>-factors <i>R</i> are based on <i>F</i>, with <i>F</i> set to zero for
negative <i>F</i>^2^. The threshold expression of <i>F</i>^2^ >
\s(<i>F</i>^2^) is used only for calculating <i>R</i>-factors(gt) <i>etc</i>.
and is not relevant to the choice of reflections for refinement.
<i>R</i>-factors based on <i>F</i>^2^ are statistically about twice as large
as those based on <i>F</i>, and <i>R</i>- factors based on ALL data will be
even larger.
;
_reflns_number_total     3764
_reflns_number_gt     2282
_reflns_threshold_expression     I>2\s(I)
_refine_ls_structure_factor_coef     Fsqd
_refine_ls_matrix_type     full
_refine_ls_R_factor_all     0.0819
_refine_ls_R_factor_gt     0.0411
_refine_ls_wR_factor_gt     0.0909
_refine_ls_wR_factor_ref     0.1065
_refine_ls_goodness_of_fit_ref     0.981
_refine_ls_restrained_S_all     0.981
_refine_ls_number_reflns     3764
_refine_ls_number_parameters     190
_refine_ls_number_restraints     0
_refine_ls_hydrogen_treatment     constr
_refine_ls_weighting_scheme     calc
_refine_ls_weighting_details
         'calc w=1/[\s^2^(Fo^2^)+(0.0417P)^2^+0.7467P] where P=(Fo^2^+2Fc^2^)/3'
_atom_sites_solution_hydrogens     geom
_atom_sites_solution_primary     direct
_atom_sites_solution_secondary     difmap
_refine_ls_shift/su_max     0.001
_refine_ls_shift/su_mean     0.000
_refine_diff_density_max     0.630
_refine_diff_density_min     -0.520
_refine_ls_extinction_method     none
_refine_ls_extinction_coef     ?
loop_
    _atom_type_symbol
    _atom_type_description
    _atom_type_scat_dispersion_real
    _atom_type_scat_dispersion_imag
    _atom_type_scat_source
    'C' 'C' 0.0033 0.0016
                         'International Tables Vol C Tables 4.2.6.8 and 6.1.1.4'
    'H' 'H' 0.0000 0.0000
                         'International Tables Vol C Tables 4.2.6.8 and 6.1.1.4'
    'Br' 'Br' -0.2901 2.4595
                         'International Tables Vol C Tables 4.2.6.8 and 6.1.1.4'
    'O' 'O' 0.0106 0.0060
                         'International Tables Vol C Tables 4.2.6.8 and 6.1.1.4'
_computing_data_collection     'APEX2 (Bruker, 2004)'
_computing_cell_refinement     'APEX2 and SAINT (Bruker, 2004)'
_computing_data_reduction     'SAINT and XPREP (Bruker, 2004)'
_computing_structure_solution     '<i>SHELXS97</i> (Sheldrick, 2008)'
_computing_structure_refinement     '<i>SHELXL97</i> (Sheldrick, 2008)'
_computing_molecular_graphics     '<i>ORTEP-3 for Windows</i> (Farrugia, 1997)'
_computing_publication_material     '<i>PLATON</i> (Spek, 2009)'
loop_
    _atom_site_type_symbol
    _atom_site_label
    _atom_site_fract_x
    _atom_site_fract_y
    _atom_site_fract_z
    _atom_site_U_iso_or_equiv
    _atom_site_adp_type
    _atom_site_calc_flag
    _atom_site_refinement_flags
    _atom_site_occupancy
    _atom_site_symmetry_multiplicity
    _atom_site_disorder_assembly
    _atom_site_disorder_group
    O O2 0.5056(3) 0.8407(3) 0.3049(2) 0.0643(7) Uani d . 1 1 . .
    Br Br2 0.28505(7) 0.69030(5) 0.52006(4) 0.07858(18) Uani d . 1 1 . .
    Br Br1 0.54158(7) 1.17400(6) 0.21211(4) 0.08435(18) Uani d . 1 1 . .
    C C10 0.3929(4) 0.9517(4) 0.3796(3) 0.0499(8) Uani d . 1 1 . .
    C C15 0.3931(5) 1.1088(4) 0.3529(3) 0.0555(9) Uani d . 1 1 . .
    C C12 0.1796(5) 1.0109(4) 0.5601(3) 0.0562(9) Uani d . 1 1 . .
    H H12 0.1060 0.9786 0.6297 0.067 Uiso calc R 1 1 . .
    C C1 0.8079(5) 0.4509(4) 0.1110(4) 0.0612(10) Uani d . 1 1 . .
    C C16 0.0729(6) 1.2807(6) 0.6205(4) 0.0745(12) Uani d . 1 1 . .
    H H16 -0.0078 1.2465 0.6849 0.089 Uiso calc R 1 1 . .
    C C13 0.1840(5) 1.1664(4) 0.5332(3) 0.0559(9) Uani d . 1 1 . .
    C C5 1.0667(7) 0.2245(5) 0.1043(5) 0.0881(14) Uani d . 1 1 . .
    H H5 1.1658 0.1610 0.1351 0.106 Uiso calc R 1 1 . .
    O O3 0.0815(5) 1.4077(4) 0.6125(3) 0.0920(10) Uani d . 1 1 . .
    C C11 0.2853(5) 0.9037(4) 0.4828(3) 0.0517(8) Uani d . 1 1 . .
    C C2 0.7771(6) 0.4158(6) 0.0153(4) 0.0796(13) Uani d . 1 1 . .
    H H2 0.6803 0.4821 -0.0168 0.096 Uiso calc R 1 1 . .
    C C9 0.4246(7) 0.8097(5) 0.2269(4) 0.0657(11) Uani d . 1 1 . .
    C C7 0.6899(6) 0.5893(5) 0.1768(4) 0.0704(11) Uani d . 1 1 . .
    H H7 0.7306 0.6079 0.2368 0.085 Uiso calc R 1 1 . .
    C C14 0.2892(5) 1.2157(4) 0.4296(3) 0.0573(9) Uani d . 1 1 . .
    H H14 0.2901 1.3212 0.4114 0.069 Uiso calc R 1 1 . .
    C C8 0.5420(7) 0.6811(6) 0.1574(4) 0.0830(13) Uani d . 1 1 . .
    H H8 0.5037 0.6671 0.0946 0.100 Uiso calc R 1 1 . .
    C C6 0.9537(6) 0.3553(5) 0.1536(4) 0.0721(11) Uani d . 1 1 . .
    H H6 0.9770 0.3801 0.2184 0.087 Uiso calc R 1 1 . .
    O O1 0.2767(5) 0.8782(4) 0.2205(3) 0.0886(9) Uani d . 1 1 . .
    C C4 1.0338(8) 0.1871(6) 0.0099(6) 0.0954(18) Uani d . 1 1 . .
    H H4 1.1101 0.0970 -0.0237 0.114 Uiso calc R 1 1 . .
    C C3 0.8902(8) 0.2802(7) -0.0361(5) 0.0943(17) Uani d . 1 1 . .
    H H3 0.8673 0.2543 -0.1006 0.113 Uiso calc R 1 1 . .
loop_
    _atom_site_aniso_label
    _atom_site_aniso_U_11
    _atom_site_aniso_U_22
    _atom_site_aniso_U_33
    _atom_site_aniso_U_12
    _atom_site_aniso_U_13
    _atom_site_aniso_U_23
    O2 0.0470(14) 0.0607(15) 0.0710(17) -0.0052(12) -0.0006(13) -0.0138(13)
    Br2 0.1027(4) 0.0525(2) 0.0777(3) -0.0311(2) -0.0149(2) 0.00322(19)
    Br1 0.0860(3) 0.0953(3) 0.0707(3) -0.0500(3) -0.0005(2) 0.0062(2)
    C10 0.0397(19) 0.0526(19) 0.056(2) -0.0126(15) -0.0095(16) -0.0082(17)
    C15 0.050(2) 0.063(2) 0.056(2) -0.0249(17) -0.0117(17) -0.0009(18)
    C12 0.053(2) 0.066(2) 0.051(2) -0.0247(18) -0.0061(17) -0.0090(18)
    C1 0.064(3) 0.052(2) 0.062(2) -0.0278(19) 0.0140(19) -0.0159(18)
    C16 0.072(3) 0.090(3) 0.074(3) -0.031(2) -0.016(2) -0.025(2)
    C13 0.052(2) 0.059(2) 0.063(2) -0.0162(17) -0.0154(18) -0.0196(18)
    C5 0.077(3) 0.055(2) 0.121(4) -0.017(2) -0.003(3) -0.016(3)
    O3 0.110(3) 0.076(2) 0.098(2) -0.0113(19) -0.037(2) -0.0376(19)
    C11 0.051(2) 0.0473(18) 0.060(2) -0.0200(16) -0.0151(17) -0.0012(16)
    C2 0.067(3) 0.084(3) 0.086(3) -0.033(2) 0.005(2) -0.018(3)
    C9 0.079(3) 0.057(2) 0.060(2) -0.020(2) -0.002(2) -0.0219(19)
    C7 0.064(3) 0.073(3) 0.073(3) -0.034(2) -0.007(2) 0.006(2)
    C14 0.061(2) 0.052(2) 0.067(2) -0.0254(18) -0.0200(19) -0.0054(18)
    C8 0.085(3) 0.089(3) 0.084(3) -0.029(3) -0.025(3) -0.017(3)
    C6 0.071(3) 0.058(2) 0.080(3) -0.022(2) -0.001(2) -0.009(2)
    O1 0.090(2) 0.087(2) 0.092(2) -0.0086(19) -0.0341(19) -0.0304(18)
    C4 0.083(4) 0.067(3) 0.131(5) -0.037(3) 0.029(3) -0.047(3)
    C3 0.102(4) 0.118(4) 0.085(3) -0.069(4) 0.015(3) -0.045(3)
_geom_special_details
;
All e.s.d.'s (except the e.s.d. in the dihedral angle between two l.s. planes)
are estimated using the full covariance matrix. The cell e.s.d.'s are taken
into account individually in the estimation of e.s.d.'s in distances, angles
and torsion angles; correlations between e.s.d.'s in cell parameters are only
used when they are defined by crystal symmetry. An approximate (isotropic)
treatment of cell e.s.d.'s is used for estimating e.s.d.'s involving l.s.
planes.
;
loop_
    _geom_bond_atom_site_label_1
    _geom_bond_atom_site_label_2
    _geom_bond_site_symmetry_2
    _geom_bond_distance
    _geom_bond_publ_flag
    O2 C9 . 1.393(5) ?
    O2 C10 . 1.394(4) ?
    Br2 C11 . 1.878(3) ?
    Br1 C15 . 1.878(4) ?
    C10 C11 . 1.373(5) ?
    C10 C15 . 1.383(5) ?
    C15 C14 . 1.371(5) ?
    C12 C13 . 1.379(5) ?
    C12 C11 . 1.379(5) ?
    C12 H12 . 0.9300 ?
    C1 C2 . 1.352(6) ?
    C1 C6 . 1.357(6) ?
    C1 C7 . 1.512(6) ?
    C16 O3 . 1.152(5) ?
    C16 C13 . 1.507(6) ?
    C16 H16 . 0.9300 ?
    C13 C14 . 1.370(5) ?
    C5 C4 . 1.355(8) ?
    C5 C6 . 1.358(6) ?
    C5 H5 . 0.9300 ?
    C2 C3 . 1.401(7) ?
    C2 H2 . 0.9300 ?
    C9 O1 . 1.161(5) ?
    C9 C8 . 1.473(6) ?
    C7 C8 . 1.252(6) ?
    C7 H7 . 0.9300 ?
    C14 H14 . 0.9300 ?
    C8 H8 . 0.9300 ?
    C6 H6 . 0.9300 ?
    C4 C3 . 1.358(8) ?
    C4 H4 . 0.9300 ?
    C3 H3 . 0.9300 ?
loop_
    _geom_angle_atom_site_label_1
    _geom_angle_atom_site_label_2
    _geom_angle_atom_site_label_3
    _geom_angle_site_symmetry_1
    _geom_angle_site_symmetry_3
    _geom_angle
    _geom_angle_publ_flag
    C9 O2 C10 . . 115.2(3) ?
    C11 C10 C15 . . 119.6(3) ?
    C11 C10 O2 . . 119.8(3) ?
    C15 C10 O2 . . 120.6(3) ?
    C14 C15 C10 . . 120.5(3) ?
    C14 C15 Br1 . . 120.0(3) ?
    C10 C15 Br1 . . 119.5(3) ?
    C13 C12 C11 . . 119.5(3) ?
    C13 C12 H12 . . 120.3 ?
    C11 C12 H12 . . 120.3 ?
    C2 C1 C6 . . 118.6(4) ?
    C2 C1 C7 . . 124.8(4) ?
    C6 C1 C7 . . 116.5(4) ?
    O3 C16 C13 . . 124.2(5) ?
    O3 C16 H16 . . 117.9 ?
    C13 C16 H16 . . 117.9 ?
    C14 C13 C12 . . 120.6(3) ?
    C14 C13 C16 . . 120.5(4) ?
    C12 C13 C16 . . 118.8(4) ?
    C4 C5 C6 . . 119.5(5) ?
    C4 C5 H5 . . 120.3 ?
    C6 C5 H5 . . 120.3 ?
    C10 C11 C12 . . 120.3(3) ?
    C10 C11 Br2 . . 119.8(3) ?
    C12 C11 Br2 . . 119.9(3) ?
    C1 C2 C3 . . 120.4(5) ?
    C1 C2 H2 . . 119.8 ?
    C3 C2 H2 . . 119.8 ?
    O1 C9 O2 . . 122.1(3) ?
    O1 C9 C8 . . 124.1(4) ?
    O2 C9 C8 . . 113.8(4) ?
    C8 C7 C1 . . 125.6(5) ?
    C8 C7 H7 . . 117.2 ?
    C1 C7 H7 . . 117.2 ?
    C15 C14 C13 . . 119.6(3) ?
    C15 C14 H14 . . 120.2 ?
    C13 C14 H14 . . 120.2 ?
    C7 C8 C9 . . 124.6(5) ?
    C7 C8 H8 . . 117.7 ?
    C9 C8 H8 . . 117.7 ?
    C1 C6 C5 . . 122.0(5) ?
    C1 C6 H6 . . 119.0 ?
    C5 C6 H6 . . 119.0 ?
    C3 C4 C5 . . 120.5(5) ?
    C3 C4 H4 . . 119.8 ?
    C5 C4 H4 . . 119.8 ?
    C4 C3 C2 . . 119.0(5) ?
    C4 C3 H3 . . 120.5 ?
    C2 C3 H3 . . 120.5 ?
loop_
    _geom_hbond_atom_site_label_D
    _geom_hbond_atom_site_label_H
    _geom_hbond_atom_site_label_A
    _geom_hbond_site_symmetry_A
    _geom_hbond_distance_DH
    _geom_hbond_distance_HA
    _geom_hbond_distance_DA
    _geom_hbond_angle_DHA
    _geom_hbond_publ_flag
    C5 H5 O1 1_645 0.93 2.48 3.221(6) 136 yes
    C7 H7 O2 . 0.93 2.39 2.764(3) 104 ?
data_global
_journal_date_recd_electronic     2012-08-24
_journal_date_accepted     2012-08-30
_journal_name_full     'Acta Crystallographica, Section E'
_journal_year     2012
_journal_volume     68
_journal_issue     10
_journal_page_first     o2873
_journal_page_last     o2873
_journal_paper_category     QO
_journal_paper_doi     10.1107/S1600536812037427
_journal_coeditor_code     BT6828
_publ_contact_author_name     'S. Aravindhan'
_publ_contact_author_address
;
Department of Physics
Presidency College
Chennai 600 005
India
;
_publ_contact_author_email     'aravindhanpresidency@gmail.com'
_publ_contact_author_fax     ?
_publ_contact_author_phone     '+91-9443203669'
_publ_section_title
;
2,6-Dibromo-4-formylphenyl 3-phenylprop-2-enoate
;
loop_
    _publ_author_name
    _publ_author_footnote
    _publ_author_address
    'Suresh Kumar, C.' .
;
Asthagiri Herbal Research Foundation
Perungudi, Chennai 600 096, India
;
    'Jagadeesan, G.' .
;
Department of Physics
Presidency College
Chennai 600 005
India
;
    'Dhamodaran, S.' .
;
Asthagiri Herbal Research Foundation
Perungudi, Chennai 600 096, India
;
    'Ananth, Karthik' .
;
Asthagiri Herbal Research Foundation
Perungudi, Chennai 600 096, India
;
    'Aravindhan, S.' .
;
Department of Physics
Presidency College
Chennai 600 005
India
;
