# Supplementary material for: 2,6-Dibromo-4-formyl­phenyl 3-phenyl­prop-2-enoate
Source: Acta Crystallogr Sect E Struct Rep Online. 2012 Sep 8;68(Pt 10):o2873. doi: 10.1107/S1600536812037427 (PMC3470228; doi:10.1107/S1600536812037427)
Supplement: Supplementary file 2 [file e-68-o2873-Isup2.hkl]

#
# h,k,l, Fc-squared, Fo-squared, sigma(Fo-squared) and status flag
#
data_I
_shelx_title ' MALATHY4NEW in P-1'
_shelx_refln_list_code          4
_shelx_F_calc_maximum      163.67
_exptl_crystal_F_000       400.00
_reflns_d_resolution_high  0.7518
 
loop_
 _symmetry_equiv_pos_as_xyz
 'x, y, z'
 '-x, -y, -z'
 
_cell_length_a     8.0846
_cell_length_b     9.0149
_cell_length_c    11.8995
_cell_angle_alpha  77.429
_cell_angle_beta   73.918
_cell_angle_gamma  70.236
 
_shelx_F_squared_multiplier     1.000
 
loop_
 _refln_index_h
 _refln_index_k
 _refln_index_l
 _refln_F_squared_calc
 _refln_F_squared_meas
 _refln_F_squared_sigma
 _refln_observed_status
   1   0   0     3492.51     3365.71    126.28 o
   2   0   0        6.13       13.13      0.96 o
   3   0   0       59.20       50.54      1.81 o
   4   0   0     1724.91     1642.28     21.61 o
   5   0   0      686.32      641.51      8.63 o
   6   0   0       23.97       34.89      3.36 o
   7   0   0       45.03       50.27      3.33 o
   8   0   0       33.87       21.98      3.77 o
   9   0   0       18.87       13.05     10.98 o
  -9   1   0       11.62       17.08      9.38 o
  -8   1   0        0.61        0.16      5.06 o
  -7   1   0        1.71        1.40      3.98 o
  -6   1   0      399.85      397.67      7.38 o
  -5   1   0      186.88      203.77      3.87 o
  -4   1   0       39.06       44.13      2.25 o
  -3   1   0       25.23       25.33      1.26 o
  -2   1   0     6350.47     6483.28     64.36 o
  -1   1   0    12161.65    11700.71    107.68 o
   0   1   0      513.48      513.44      6.77 o
   1   1   0       82.44       73.81      1.97 o
   2   1   0      288.73      261.96      2.77 o
   3   1   0     1681.86     1883.35     19.75 o
   4   1   0      178.46      179.46      2.87 o
   5   1   0     1133.83     1156.22     13.41 o
   6   1   0      621.64      628.36      9.49 o
   7   1   0       39.89       36.05      2.72 o
   8   1   0        0.32        7.70      9.78 o
   9   1   0        0.28        8.26      9.01 o
  10   1   0        0.37       -0.16     10.14 o
  -9   2   0        0.31       -5.63      5.63 o
  -8   2   0       15.37        4.90      6.41 o
  -7   2   0       24.38       28.11      5.75 o
  -6   2   0      120.66      127.87      4.34 o
  -5   2   0       86.39      103.73      3.66 o
  -4   2   0       26.74       37.39      2.61 o
  -3   2   0     1133.06     1119.80     13.46 o
  -2   2   0       24.43       25.98      1.14 o
  -1   2   0     2046.95     2084.87     18.54 o
   0   2   0     9636.48     9937.88     86.91 o
   1   2   0       78.14       69.24      1.09 o
   2   2   0     3912.10     4064.83     35.86 o
   3   2   0     1774.52     1706.60     16.58 o
   4   2   0     3463.24     3299.56     35.13 o
   5   2   0     2176.31     2175.93     23.44 o
   6   2   0      171.56      149.55      3.26 o
   7   2   0        0.12        6.37      2.52 o
   8   2   0       18.46       31.90      7.13 o
   9   2   0        3.14        0.11     11.74 o
  10   2   0        1.78        1.58     10.54 o
  -8   3   0        0.19       -3.18      6.95 o
  -7   3   0        6.45        6.19      5.07 o
  -6   3   0       56.66       50.49      5.63 o
  -5   3   0       32.40       30.15      2.95 o
  -4   3   0       12.84       17.71      2.46 o
  -3   3   0     1195.99     1207.21     13.63 o
  -2   3   0     3196.84     3275.79     33.59 o
  -1   3   0     1864.87     1853.87     17.48 o
   0   3   0      294.49      300.33      3.23 o
   1   3   0     2068.49     2155.68     20.90 o
   2   3   0     3546.90     3728.41     36.48 o
   3   3   0     2085.76     2174.75     23.91 o
   4   3   0      178.89      236.51      4.12 o
   5   3   0       46.07       40.42      1.60 o
   6   3   0       28.15       27.26      2.52 o
   7   3   0       12.69        6.60      5.05 o
   8   3   0        9.80       19.41      7.05 o
   9   3   0       21.13       29.91     11.83 o
  10   3   0        1.60        1.76     12.35 o
  -8   4   0       15.13       24.82      8.11 o
  -7   4   0        2.51       -4.51      6.92 o
  -6   4   0        1.14       -5.36      5.83 o
  -5   4   0       18.15       17.14      4.92 o
  -4   4   0     1094.52     1062.13     16.55 o
  -3   4   0      664.80      648.11      8.82 o
  -2   4   0       67.99       62.08      3.35 o
  -1   4   0      319.58      331.53      4.53 o
   0   4   0      608.79      689.02      7.48 o
   1   4   0     4467.82     4834.40     46.47 o
   2   4   0       36.41       55.57      1.48 o
   3   4   0     1988.64     1937.35     21.58 o
   4   4   0     2812.46     2879.38     29.73 o
   5   4   0      104.46      108.63      2.97 o
   6   4   0        1.69        5.77      2.14 o
   7   4   0      161.96      170.35      4.29 o
   8   4   0      243.28      232.55     12.38 o
   9   4   0       28.35       18.27     11.69 o
  10   4   0        0.06       14.07     13.38 o
  -7   5   0        1.70       -7.88      7.88 o
  -6   5   0        3.62        1.68      6.84 o
  -5   5   0      121.53      104.80     11.77 o
  -4   5   0        5.06       -0.60      3.68 o
  -3   5   0      199.92      196.43      5.20 o
  -2   5   0      540.36      532.89      7.43 o
  -1   5   0       95.04      106.26      2.88 o
   0   5   0        8.82        8.56      1.74 o
   1   5   0      189.23      167.80      3.43 o
   2   5   0     4112.47     4038.03     39.84 o
   3   5   0     1770.85     1848.57     19.49 o
   4   5   0       40.78       38.74      1.95 o
   5   5   0       50.56       48.98      2.70 o
   6   5   0      726.77      706.10     11.41 o
   7   5   0      305.14      265.00      5.97 o
   8   5   0        6.76       15.39     10.15 o
   9   5   0        7.45        4.89     11.39 o
  10   5   0        2.55       25.02     12.97 o
  -6   6   0        0.60       -2.66      7.29 o
  -5   6   0        0.34       -6.51      6.51 o
  -4   6   0      226.19      232.03      9.39 o
  -3   6   0      422.75      419.02      8.27 o
  -2   6   0       26.98       31.68      3.10 o
  -1   6   0        5.44        1.41      2.65 o
   0   6   0      980.36      952.85     13.45 o
   1   6   0     3067.51     2914.38     34.16 o
   2   6   0      106.87      111.09      4.26 o
   3   6   0      277.13      277.44      4.69 o
   4   6   0        2.76        4.31      1.98 o
   5   6   0      107.72       98.41      3.22 o
   6   6   0      192.54      194.48      5.78 o
   7   6   0       45.80       61.36      5.67 o
   8   6   0      113.95      122.00      4.43 o
   9   6   0       18.00       20.35     11.09 o
  -6   7   0        4.44       18.87     10.04 o
  -5   7   0       13.11       26.95      8.51 o
  -4   7   0        1.35       10.71      6.26 o
  -3   7   0       17.09       12.04      5.14 o
  -2   7   0        8.95        0.63      3.99 o
  -1   7   0      365.82      334.52      7.14 o
   0   7   0      221.93      196.73      5.47 o
   1   7   0      310.19      310.45      6.45 o
   2   7   0      921.93      951.55     11.93 o
   3   7   0        2.21        0.15      2.67 o
   4   7   0       25.06       21.52      3.00 o
   5   7   0      100.11       91.83      7.67 o
   6   7   0      290.31      292.21      9.09 o
   7   7   0       47.57       52.24      5.28 o
   8   7   0       12.04       10.97      9.09 o
   9   7   0        3.96       13.85     11.96 o
  -5   8   0        0.53      -11.17     11.17 o
  -4   8   0        4.40       14.26      8.47 o
  -3   8   0        6.51        9.30      8.27 o
  -2   8   0       68.13       67.41      5.21 o
  -1   8   0       55.90       77.18      5.24 o
   0   8   0      504.61      525.40     10.05 o
   1   8   0      182.64      195.73      5.94 o
   2   8   0        0.46        0.72      3.87 o
   3   8   0        5.56        1.40      3.66 o
   4   8   0      424.03      370.62      9.10 o
   5   8   0      334.91      339.52     10.35 o
   6   8   0       27.80       31.22      5.67 o
   7   8   0       67.67       60.96     10.46 o
   8   8   0        0.45        0.09      5.57 o
   9   8   0        4.11        0.87     12.37 o
  -3   9   0        1.25        7.16      9.00 o
  -2   9   0       67.52       59.91      8.21 o
  -1   9   0      111.01       90.26      5.97 o
   0   9   0        0.10       -0.02      4.76 o
   1   9   0       48.30       47.56      4.80 o
   2   9   0       15.70       15.93      4.35 o
   3   9   0      330.25      309.20     11.10 o
   4   9   0       10.82        9.84      5.71 o
   5   9   0       42.73       36.94      7.83 o
   6   9   0      109.10      118.36      7.49 o
   7   9   0        0.69        6.43      6.42 o
   8   9   0        0.29        4.41      6.52 o
  -2  10   0       14.69       29.25      8.08 o
  -1  10   0        8.75        7.61      6.95 o
   0  10   0       49.87       62.09      6.19 o
   1  10   0        2.10        5.94      5.53 o
   2  10   0       68.91       56.25      7.76 o
   3  10   0        1.71        3.60      6.16 o
   4  10   0      146.94      142.50     10.41 o
   5  10   0      115.11      127.57      8.43 o
   6  10   0        0.59       -6.45      6.45 o
   7  10   0        4.00        8.34      8.10 o
   0  11   0        6.85        4.71      9.47 o
   1  11   0       10.41       34.93     10.11 o
   2  11   0       30.69       32.12     10.44 o
   3  11   0      117.97      145.36     11.54 o
   4  11   0        3.18        9.59      9.55 o
   5  11   0       24.15       27.93     13.07 o
  -5 -11   1       67.93       68.68     10.26 o
  -4 -11   1       10.06       22.01     10.36 o
  -3 -11   1       30.35       27.17      9.35 o
  -2 -11   1       18.65       19.56      9.77 o
  -1 -11   1       22.59       41.32     10.19 o
   0 -11   1       18.39       10.98     11.99 o
  -7 -10   1       29.34       30.39     12.58 o
  -6 -10   1       32.04       34.85     23.24 o
  -5 -10   1       24.05       23.03      7.15 o
  -4 -10   1      140.19      132.66      8.85 o
  -3 -10   1        3.06        5.72      7.18 o
  -2 -10   1       60.58       60.96      7.70 o
  -1 -10   1        2.25        0.26      5.52 o
   0 -10   1       66.52       77.22      6.30 o
   1 -10   1       19.52       32.13      8.88 o
   2 -10   1        6.44        6.89     10.35 o
  -8  -9   1        0.80       -6.74      6.99 o
  -7  -9   1        1.51        8.67      7.79 o
  -6  -9   1      157.65      162.71      8.45 o
  -5  -9   1      291.69      251.29     15.61 o
  -4  -9   1        1.60       -3.55     11.27 o
  -3  -9   1       47.20       42.70      6.11 o
  -2  -9   1       16.83       27.26      5.08 o
  -1  -9   1      376.46      403.68      9.74 o
   0  -9   1       13.93       10.78      5.33 o
   1  -9   1       31.34       26.11      5.65 o
   2  -9   1       33.73       36.04      7.46 o
   3  -9   1        3.33       13.30      8.58 o
  -8  -8   1       50.16       52.52      8.70 o
  -7  -8   1      231.72      237.40     11.55 o
  -6  -8   1      166.56      149.99      7.55 o
  -5  -8   1        6.03        1.55      5.90 o
  -4  -8   1        3.04       -2.51      5.14 o
  -3  -8   1      172.09      202.22      6.24 o
  -2  -8   1      160.11      173.50      5.62 o
  -1  -8   1       13.99        9.66      4.19 o
   0  -8   1       81.54       74.45      4.91 o
   1  -8   1       66.48       69.18      5.04 o
   2  -8   1       85.84       84.79      5.39 o
   3  -8   1       12.06       22.94      8.53 o
   4  -8   1        7.14       11.77      9.00 o
   5  -8   1        7.40        6.94      8.92 o
  -9  -7   1       53.18       57.63     10.38 o
  -8  -7   1       54.49       64.56      6.67 o
  -7  -7   1       24.87       29.81      5.50 o
  -6  -7   1       69.97       64.77      5.82 o
  -5  -7   1      128.50      106.40      6.09 o
  -4  -7   1       62.51       60.63      3.89 o
  -3  -7   1       15.06       20.15      3.13 o
  -2  -7   1      362.48      359.47      6.59 o
  -1  -7   1      938.76      948.33     13.75 o
   0  -7   1        0.34       -0.08      3.20 o
   1  -7   1       97.49       95.73      4.25 o
   2  -7   1       25.95       20.51      4.01 o
   3  -7   1       17.31       20.25      4.91 o
   4  -7   1       22.69       20.59      6.77 o
   5  -7   1        1.26       -7.49      7.52 o
   6  -7   1        1.44        4.75      9.70 o
  -9  -6   1        4.22        6.06     12.43 o
  -8  -6   1       79.39       69.15      6.15 o
  -7  -6   1       92.22       88.39      5.56 o
  -6  -6   1        4.05        9.87      4.50 o
  -5  -6   1      167.15      184.89      6.38 o
  -4  -6   1     1019.68     1052.18     12.54 o
  -3  -6   1     1950.90     1977.90     22.62 o
  -2  -6   1     1105.26     1094.31     14.62 o
  -1  -6   1      147.79      146.08      3.60 o
   0  -6   1       74.79       71.15      3.34 o
   1  -6   1       98.64      101.31      3.41 o
   2  -6   1      383.32      388.85      6.95 o
   3  -6   1      153.50      129.16      4.88 o
   4  -6   1       69.91       64.76      6.58 o
   5  -6   1        1.84       11.81      6.80 o
   6  -6   1        2.91       -0.14      7.48 o
  -9  -5   1       59.45       56.40     13.08 o
  -8  -5   1       56.51       67.59      5.47 o
  -7  -5   1       29.68       28.00      3.58 o
  -6  -5   1       19.27       12.99      3.27 o
  -5  -5   1      543.31      534.41      7.59 o
  -4  -5   1     1615.94     1593.96     19.21 o
  -3  -5   1        9.41       24.62      2.60 o
  -2  -5   1      926.65      889.76     10.26 o
  -1  -5   1        8.74        8.26      1.80 o
   0  -5   1      468.08      487.38      6.24 o
   1  -5   1       13.81       18.04      2.34 o
   2  -5   1      833.66      779.88     10.40 o
   3  -5   1      522.60      488.68      8.02 o
   4  -5   1       11.29        6.81      4.36 o
   5  -5   1       35.98       30.38      7.68 o
   6  -5   1        0.03        0.62      7.55 o
   7  -5   1        2.57       -0.37      7.49 o
 -10  -4   1       31.77       36.68     15.73 o
  -9  -4   1        1.11       19.88     12.81 o
  -8  -4   1        0.05        4.13      3.29 o
  -7  -4   1        2.28        1.31      3.00 o
  -6  -4   1      111.50      111.26      3.93 o
  -5  -4   1       19.02       24.40      2.56 o
  -4  -4   1      564.22      569.73      6.87 o
  -3  -4   1     5100.14     5033.75     49.41 o
  -2  -4   1        3.50        6.71      1.48 o
  -1  -4   1      692.41      748.03      7.90 o
   0  -4   1      645.82      637.17      7.05 o
   1  -4   1     4593.73     4536.58     46.35 o
   2  -4   1      767.20      740.08      9.27 o
   3  -4   1      259.18      251.08      4.85 o
   4  -4   1        0.82        0.93      2.53 o
   5  -4   1        0.32        1.60      4.72 o
   6  -4   1       17.54       15.37      5.94 o
   7  -4   1        5.57       14.65      6.72 o
   8  -4   1        9.36       16.36      6.46 o
 -10  -3   1        0.70       -3.74     10.29 o
  -9  -3   1       27.35        6.24      9.16 o
  -8  -3   1       26.76       31.40      3.29 o
  -7  -3   1        9.30        7.20      2.80 o
  -6  -3   1       76.72       67.29      2.74 o
  -5  -3   1     2003.75     2005.29     21.04 o
  -4  -3   1     3248.50     3282.07     33.71 o
  -3  -3   1      134.68      178.28      2.99 o
  -2  -3   1      518.61      525.45      5.47 o
  -1  -3   1      723.70      733.34      7.54 o
   0  -3   1     5309.51     5454.10     47.98 o
   1  -3   1        8.75       23.99      2.32 o
   2  -3   1     1208.19     1118.56     11.99 o
   3  -3   1      600.34      598.68     11.21 o
   4  -3   1        4.64        4.43      1.99 o
   5  -3   1       26.44       19.17      2.88 o
   6  -3   1       26.05       40.61      5.19 o
   7  -3   1       46.10       65.39      5.33 o
   8  -3   1       12.18        8.24      6.57 o
 -10  -2   1        9.76       -5.70     11.60 o
  -9  -2   1       25.57       48.84     13.03 o
  -8  -2   1       43.09       41.78      3.49 o
  -7  -2   1      216.21      198.34      5.62 o
  -6  -2   1      718.33      697.61      9.07 o
  -5  -2   1        4.13        2.45      1.74 o
  -4  -2   1       14.35       14.09      1.35 o
  -3  -2   1        0.55        1.72      1.05 o
  -2  -2   1     7121.44     7336.53     71.63 o
  -1  -2   1      437.30      493.40      4.88 o
   0  -2   1     2161.14     2374.76     21.01 o
   1  -2   1     4175.34     4353.64     38.29 o
   2  -2   1     1001.74     1028.98     11.39 o
   3  -2   1       90.50       80.97      1.94 o
   4  -2   1      421.41      387.56      5.25 o
   5  -2   1      442.79      452.17      6.27 o
   6  -2   1      124.03      106.32      6.51 o
   7  -2   1        0.43        3.27      4.87 o
   8  -2   1        5.44       -4.01      6.04 o
   9  -2   1        0.70        5.77      9.50 o
  -9  -1   1        1.96       -1.59      9.43 o
  -8  -1   1       11.53       18.67      6.06 o
  -7  -1   1        3.64        7.00      3.23 o
  -6  -1   1      114.35      103.24      3.45 o
  -5  -1   1      577.12      598.49      8.24 o
  -4  -1   1       55.10       60.63      1.99 o
  -3  -1   1      819.66      833.25      9.12 o
  -2  -1   1     4637.83     4973.81     47.68 o
  -1  -1   1      297.23      329.17      3.12 o
   0  -1   1       52.88       56.33      1.55 o
   1  -1   1      628.85      682.20      6.75 o
   2  -1   1       31.00       34.13      0.99 o
   3  -1   1      431.09      444.91      6.15 o
   4  -1   1      422.57      463.55      6.47 o
   5  -1   1       12.08        9.55      1.96 o
   6  -1   1      283.59      304.13      5.57 o
   7  -1   1       49.22       57.42      5.03 o
   8  -1   1        1.62       -3.68      5.11 o
   9  -1   1       16.57       12.50      9.26 o
  -9   0   1       11.07       12.77      6.82 o
  -8   0   1       39.51       30.14      5.60 o
  -7   0   1      436.65      438.77     15.96 o
  -6   0   1      238.49      241.21      7.23 o
  -5   0   1       33.32       35.95      2.31 o
  -4   0   1      167.80      153.27      3.34 o
  -3   0   1     3044.63     3125.79     34.22 o
  -2   0   1     4578.44     4560.56     49.61 o
  -1   0   1        5.32        8.18      1.03 o
   1   0   1     1725.44     1895.54     20.43 o
   2   0   1     5852.12     5849.93     59.83 o
   3   0   1        9.28       10.26      0.76 o
   4   0   1      812.77      797.74      9.82 o
   5   0   1     1443.30     1421.41     20.90 o
   6   0   1      138.99      123.17      3.07 o
   7   0   1       45.17       45.49      4.65 o
   8   0   1       47.68       50.33      7.21 o
   9   0   1       56.41       69.35      9.25 o
  -9   1   1        1.35       -1.07      5.82 o
  -8   1   1       75.17       79.77      6.66 o
  -7   1   1       24.50       41.53      5.65 o
  -6   1   1        5.97        1.13      3.55 o
  -5   1   1      115.65      122.48      3.08 o
  -4   1   1     1286.50     1315.65     13.74 o
  -3   1   1      176.42      160.93      2.95 o
  -2   1   1     1405.38     1498.71     16.00 o
  -1   1   1     6976.71     7321.45     64.21 o
   0   1   1     2102.39     2107.76     23.70 o
   1   1   1      731.28      680.82      6.96 o
   2   1   1      655.47      923.47     14.46 o
   3   1   1     5386.31     5344.48     71.13 o
   4   1   1     2997.15     3132.51     47.18 o
   5   1   1      264.81      282.32      5.62 o
   6   1   1        3.28        7.12      2.61 o
   7   1   1       50.10       60.77      5.39 o
   8   1   1       39.95       32.91      8.88 o
   9   1   1        4.43        2.48     16.32 o
  10   1   1        0.07      -10.06     10.06 o
  -9   2   1        0.30        2.35     11.07 o
  -8   2   1        0.18        4.99      6.61 o
  -7   2   1        0.46       -2.61      5.89 o
  -6   2   1       31.82       24.23      3.56 o
  -5   2   1        1.69        4.61      2.09 o
  -4   2   1       57.08       68.27      2.43 o
  -3   2   1     2862.96     2798.36     30.12 o
  -2   2   1     3983.80     3783.31     36.31 o
  -1   2   1       85.08       97.52      2.00 o
   0   2   1       70.19       75.53      1.24 o
   1   2   1     2439.78     2314.08     22.23 o
   2   2   1    15001.72    14268.10    129.64 o
   3   2   1        3.05        2.97      0.66 o
   4   2   1     1354.67     1386.35     21.34 o
   5   2   1      477.46      524.10      9.07 o
   6   2   1       14.17       16.35      2.85 o
   7   2   1        1.69       -2.20      3.71 o
   8   2   1       68.67       95.35      9.83 o
   9   2   1       66.77       68.06     11.58 o
  10   2   1        6.81        4.64     14.37 o
  -8   3   1        0.86        2.56      7.24 o
  -7   3   1        0.00        8.46      5.25 o
  -6   3   1       11.45        3.00      5.43 o
  -5   3   1        2.94        4.17      2.91 o
  -4   3   1      511.03      482.36      6.77 o
  -3   3   1       64.87       63.83      2.21 o
  -2   3   1        2.69       -1.05      1.41 o
  -1   3   1      689.95      723.01      7.26 o
   0   3   1     1374.44     1399.76     12.65 o
   1   3   1      738.73      763.93      7.10 o
   2   3   1     1716.89     1636.28     16.23 o
   3   3   1     2218.04     2185.85     22.40 o
   4   3   1      805.52      815.59      8.71 o
   5   3   1       53.46       58.94      2.68 o
   6   3   1      596.86      610.55      8.92 o
   7   3   1      224.23      241.23      6.78 o
   8   3   1      111.21      113.26      7.48 o
   9   3   1        6.21        0.10      7.41 o
  10   3   1        4.19       -8.54      8.54 o
  -8   4   1        0.01       -2.97      8.30 o
  -7   4   1        2.33        1.11      6.12 o
  -6   4   1       54.55       65.83      6.72 o
  -5   4   1       64.31       73.54      5.88 o
  -4   4   1        4.90        3.79      2.69 o
  -3   4   1      398.77      411.45      6.11 o
  -2   4   1        1.83       -0.25      1.84 o
  -1   4   1      939.39      951.48     10.46 o
   0   4   1      364.20      350.03      4.34 o
   1   4   1     6462.67     6635.22     63.57 o
   2   4   1     3972.80     3991.56     37.06 o
   3   4   1      109.78      108.52      2.52 o
   4   4   1        2.47        0.41      1.06 o
   5   4   1      699.45      663.78      7.49 o
   6   4   1      527.15      525.77      8.89 o
   7   4   1       67.73       57.89      4.19 o
   8   4   1        7.85       23.93      5.28 o
   9   4   1       11.49        9.63      7.46 o
  10   4   1        0.18       -1.83     11.31 o
  -7   5   1        3.15        3.49      7.81 o
  -6   5   1        2.06        4.85      6.94 o
  -5   5   1       21.61       29.22      6.24 o
  -4   5   1       32.66       29.53      4.13 o
  -3   5   1      305.64      310.29      5.73 o
  -2   5   1       22.39       22.52      2.49 o
  -1   5   1      847.42      842.75     10.35 o
   0   5   1     2301.76     2357.13     23.67 o
   1   5   1       10.98       20.48      1.93 o
   2   5   1       80.98       73.82      1.97 o
   3   5   1      414.27      471.29      6.16 o
   4   5   1      448.65      451.75      5.68 o
   5   5   1       50.38       56.13      2.28 o
   6   5   1      496.88      503.47      7.08 o
   7   5   1      310.85      305.67     13.16 o
   8   5   1       63.50       63.14      6.12 o
   9   5   1        2.01       25.76     10.19 o
  10   5   1        6.82       -5.98     10.57 o
  -6   6   1        7.54       16.47      7.56 o
  -5   6   1        0.31       -0.28      6.89 o
  -4   6   1       48.96       53.81      8.24 o
  -3   6   1       43.75       45.00      5.38 o
  -2   6   1      487.00      490.59      7.91 o
  -1   6   1      402.14      358.25      6.80 o
   0   6   1      253.08      265.24      5.13 o
   1   6   1      611.96      616.25      8.58 o
   2   6   1       26.22       41.29      5.32 o
   3   6   1       73.23       83.99      4.17 o
   4   6   1      373.71      348.17      5.23 o
   5   6   1     1581.36     1543.07     18.19 o
   6   6   1      983.95      957.03     14.88 o
   7   6   1      148.78      136.97      4.44 o
   8   6   1        1.47       -5.68      5.68 o
   9   6   1       15.99       19.42     10.49 o
  10   6   1       13.18       21.17     10.93 o
  -5   7   1       12.67       17.25      8.91 o
  -4   7   1        3.29        0.74      6.48 o
  -3   7   1       26.40       12.44      5.83 o
  -2   7   1        6.91       10.39      3.83 o
  -1   7   1       42.27       44.53      3.95 o
   0   7   1      417.70      396.59      7.44 o
   1   7   1       56.64       54.25      3.34 o
   2   7   1       33.95       31.62      2.77 o
   3   7   1      219.04      225.61      6.77 o
   4   7   1     1257.87     1253.18     17.04 o
   5   7   1      122.91      140.41      4.70 o
   6   7   1        0.53        0.55      3.55 o
   7   7   1       19.06       15.23      3.91 o
   8   7   1        0.90       -7.14      7.14 o
   9   7   1        8.05       29.36     10.90 o
  -5   8   1        4.60        5.08      9.89 o
  -4   8   1        2.71        1.09      9.18 o
  -3   8   1        9.38       12.83      7.54 o
  -2   8   1      143.26      169.82      6.73 o
  -1   8   1       16.41       16.92      4.67 o
   0   8   1      205.58      207.46      6.29 o
   1   8   1        3.63       10.00      3.79 o
   2   8   1      108.71      104.83      4.67 o
   3   8   1      423.95      403.51      8.07 o
   4   8   1       39.95       30.89      4.26 o
   5   8   1      357.04      375.87     10.67 o
   6   8   1       25.21       42.82      7.07 o
   7   8   1        1.84        1.07      5.16 o
   8   8   1        6.44       14.29      6.59 o
   9   8   1       68.59       69.35     12.35 o
  -3   9   1        4.89        6.15     10.72 o
  -2   9   1        8.02       15.77      7.61 o
  -1   9   1       48.86       56.48      5.64 o
   0   9   1        1.22       -0.14      4.65 o
   1   9   1      103.94      108.47      5.73 o
   2   9   1        1.25       -0.02      4.22 o
   3   9   1      443.30      407.04     11.94 o
   4   9   1      182.19      205.47      8.53 o
   5   9   1        0.32       -1.75      5.52 o
   6   9   1        0.84       -3.95      5.82 o
   7   9   1       40.61       30.36      6.08 o
   8   9   1       79.99       76.45      6.92 o
  -2  10   1       14.27       17.84      9.01 o
  -1  10   1        4.19       -1.35      8.31 o
   0  10   1       38.56       34.92      6.04 o
   1  10   1       33.57       37.09      6.33 o
   2  10   1      176.46      172.78      8.59 o
   3  10   1       55.36       48.37      7.23 o
   4  10   1       14.17       11.46      7.17 o
   5  10   1        5.97       15.75      8.22 o
   6  10   1       36.62       26.80      8.94 o
   7  10   1       23.23       32.32      7.91 o
   0  11   1       19.23       13.69      8.27 o
   1  11   1       16.06       12.70     10.11 o
   2  11   1        1.76       -3.67     12.36 o
   3  11   1       60.52       65.58     10.09 o
   4  11   1        0.87       23.98      9.10 o
   5  11   1       12.52        3.64      8.67 o
   6  11   1        0.34       -2.07      8.25 o
  -4 -11   2       11.65       10.46     20.61 o
  -3 -11   2       13.21       24.43     18.87 o
  -2 -11   2        0.43       20.24     12.63 o
  -1 -11   2       30.45       24.38     11.08 o
  -6 -10   2       35.09       42.70      9.20 o
  -5 -10   2        9.93        9.71     10.93 o
  -4 -10   2        5.58        0.46      7.65 o
  -3 -10   2       15.60       17.25      7.23 o
  -2 -10   2       91.07      125.18     11.83 o
  -1 -10   2       76.74       96.99      6.52 o
   0 -10   2       14.35       20.47      7.00 o
   1 -10   2       14.84       25.56     10.01 o
   2 -10   2        2.42        4.11     10.17 o
  -7  -9   2       60.59       58.46      7.58 o
  -6  -9   2        3.08        5.60      6.78 o
  -5  -9   2       19.55       14.29      7.15 o
  -4  -9   2       27.90       41.92      7.17 o
  -3  -9   2      246.24      266.02     16.67 o
  -2  -9   2        0.35       -4.97      4.97 o
  -1  -9   2      333.55      309.87      9.10 o
   0  -9   2      110.56       94.17      6.18 o
   1  -9   2       19.68       31.67      8.72 o
   2  -9   2        5.57        3.05      8.19 o
   3  -9   2       16.62        9.45     10.50 o
  -8  -8   2        4.35       -2.07      7.60 o
  -7  -8   2       14.97       10.09      6.56 o
  -6  -8   2       10.16        5.60      6.21 o
  -5  -8   2       24.11       29.39      5.82 o
  -4  -8   2       20.28       30.74      6.21 o
  -3  -8   2      413.95      449.94     10.59 o
  -2  -8   2      699.67      674.04     11.90 o
  -1  -8   2       97.45       85.36      4.93 o
   0  -8   2       33.52       27.09      4.74 o
   1  -8   2       33.31       39.54      5.02 o
   2  -8   2      127.76      137.45      8.47 o
   3  -8   2       45.03       39.42      8.92 o
   4  -8   2        5.76       13.10     10.47 o
  -9  -7   2       10.27       10.83      8.11 o
  -8  -7   2       57.59       60.65     11.76 o
  -7  -7   2       98.79       87.25      6.63 o
  -6  -7   2        4.51       -0.91      5.30 o
  -5  -7   2        9.51       16.57      5.08 o
  -4  -7   2      732.00      738.04     12.24 o
  -3  -7   2      778.15      738.06     15.29 o
  -2  -7   2       17.83       14.13      3.36 o
  -1  -7   2      102.52       87.54      4.15 o
   0  -7   2      109.23      132.74      4.76 o
   1  -7   2      223.85      229.18      7.60 o
   2  -7   2        2.58       -3.29      4.06 o
   3  -7   2       43.76       38.71      6.54 o
   4  -7   2       60.18       52.06      7.38 o
   5  -7   2        4.38       11.23     11.22 o
   6  -7   2        1.65       -8.53      9.46 o
  -9  -6   2       71.98       75.34      7.08 o
  -8  -6   2       21.43       30.59      6.77 o
  -7  -6   2       12.36       11.65      5.27 o
  -6  -6   2      218.34      221.12      8.38 o
  -5  -6   2      490.60      454.67     13.61 o
  -4  -6   2       40.84       48.97      3.06 o
  -3  -6   2      356.40      355.99      6.03 o
  -2  -6   2      424.27      397.59      6.32 o
  -1  -6   2       22.77       25.67      2.85 o
   0  -6   2       61.81       66.72      3.55 o
   1  -6   2      505.67      448.71      7.34 o
   2  -6   2      396.39      391.44      7.69 o
   3  -6   2      178.20      177.71      5.68 o
   4  -6   2        3.11        6.31      5.69 o
   5  -6   2       32.47       42.14      6.91 o
   6  -6   2       11.16       16.74     10.24 o
  -9  -5   2        1.43        5.21      5.57 o
  -8  -5   2        0.08       -0.12      8.06 o
  -7  -5   2       64.22       67.99      5.43 o
  -6  -5   2       31.07       28.04      4.05 o
  -5  -5   2     1128.42     1149.44     14.64 o
  -4  -5   2     2305.85     2281.87     25.22 o
  -3  -5   2      672.10      638.04      8.42 o
  -2  -5   2       10.92       13.77      2.69 o
  -1  -5   2      846.26      866.48     10.60 o
   0  -5   2     1618.46     1526.25     18.48 o
   1  -5   2     1040.21     1063.33     13.41 o
   2  -5   2       24.09       39.45      2.91 o
   3  -5   2      216.34      204.79      5.25 o
   4  -5   2        5.88        5.89      4.18 o
   5  -5   2       98.16       93.29      6.79 o
   6  -5   2       14.20        7.57      6.27 o
   7  -5   2        7.81        7.43      9.35 o
  -9  -4   2        0.20       -1.32      5.21 o
  -8  -4   2        0.45       -2.49     14.27 o
  -7  -4   2      179.83      164.15      9.25 o
  -6  -4   2      790.23      766.52     11.80 o
  -5  -4   2     1098.30     1037.48     11.82 o
  -4  -4   2       76.18       61.29      2.48 o
  -3  -4   2      796.89      846.11      9.28 o
  -2  -4   2     1089.09     1119.16     11.73 o
  -1  -4   2     3227.70     3252.95     32.20 o
   0  -4   2       33.07       34.93      1.77 o
   1  -4   2     2064.99     2076.47     23.23 o
   2  -4   2      351.37      380.92      5.88 o
   3  -4   2       24.38       27.96      2.99 o
   4  -4   2       30.06       37.05      3.37 o
   5  -4   2      111.49      102.64      6.57 o
   6  -4   2       46.53       44.24      5.99 o
   7  -4   2        2.69       -1.39      6.33 o
   8  -4   2        1.27       -5.17      5.97 o
  -9  -3   2        0.41       -1.87      4.52 o
  -8  -3   2       29.81       31.98     11.45 o
  -7  -3   2      264.50      287.28      7.91 o
  -6  -3   2      100.55      116.32      4.87 o
  -5  -3   2      121.00      128.82      3.59 o
  -4  -3   2       87.27      106.08      2.74 o
  -3  -3   2      147.56      185.77      3.15 o
  -2  -3   2      312.72      261.92      3.41 o
  -1  -3   2     2181.53     2233.05     21.02 o
   0  -3   2     8463.90     8311.47     76.58 o
   1  -3   2     3196.62     3274.17     31.60 o
   2  -3   2        1.99        1.76      1.41 o
   3  -3   2      140.41      131.75      3.39 o
   4  -3   2      677.18      703.50      8.63 o
   5  -3   2      214.03      201.68      6.48 o
   6  -3   2        1.00       -1.26      4.64 o
   7  -3   2        5.09        9.62      5.54 o
   8  -3   2        1.18        1.97      6.25 o
  -9  -2   2       18.39       16.03     15.32 o
  -8  -2   2        2.38        1.77      9.30 o
  -7  -2   2       35.84       29.13      4.20 o
  -6  -2   2      345.87      333.57      6.19 o
  -5  -2   2      306.51      295.07      5.45 o
  -4  -2   2      128.71      143.42      3.00 o
  -3  -2   2     2348.34     2598.05     25.86 o
  -2  -2   2     6463.41     6473.28     59.87 o
  -1  -2   2    25468.24    23814.94    215.33 o
   0  -2   2      162.51      183.17      2.43 o
   1  -2   2       46.93       47.44      1.28 o
   2  -2   2      953.18      924.55     10.34 o
   3  -2   2     2498.40     2447.86     26.40 o
   4  -2   2       96.80       85.58      2.23 o
   5  -2   2      230.73      249.40      5.69 o
   6  -2   2        1.51       -0.44      2.99 o
   7  -2   2        0.22       -2.41      3.53 o
   8  -2   2        0.66       -0.26      4.43 o
   9  -2   2        0.05        5.98      9.11 o
  -9  -1   2       17.44        8.01      5.41 o
  -8  -1   2        2.64       13.73      5.94 o
  -7  -1   2      130.12      137.38      8.53 o
  -6  -1   2       60.38       68.60      3.60 o
  -5  -1   2       75.49       82.69      2.76 o
  -4  -1   2      723.07      740.31      8.77 o
  -3  -1   2     6320.56     6419.67     69.80 o
  -2  -1   2     3802.90     3723.04     34.60 o
  -1  -1   2     7974.63     8088.88     70.03 o
   0  -1   2      353.70      369.32      3.76 o
   1  -1   2      548.13      555.35      5.84 o
   2  -1   2      575.43      682.75      7.93 o
   3  -1   2     2515.14     2363.43     28.71 o
   4  -1   2     1694.99     1600.28     18.19 o
   5  -1   2      444.82      428.89      6.06 o
   6  -1   2       18.09       13.92      2.11 o
   7  -1   2       22.55       11.68      4.98 o
   8  -1   2       24.90       29.55      7.15 o
   9  -1   2        0.21       -0.48      8.39 o
  -9   0   2       11.44       15.79      6.36 o
  -8   0   2        0.57        0.03      5.77 o
  -7   0   2        0.66       -0.58      5.27 o
  -6   0   2        0.04       -0.10      3.80 o
  -5   0   2       89.13       93.73      5.40 o
  -4   0   2      408.67      377.30      8.14 o
  -3   0   2      944.39     1002.05     13.81 o
  -2   0   2     2747.88     2826.36     29.67 o
  -1   0   2     6537.21     6890.10     63.60 o
   0   0   2      588.47      608.14      6.07 o
   1   0   2     7685.55     7553.21     73.73 o
   2   0   2    26787.13    25844.28    340.35 o
   3   0   2     2828.49     2823.26     33.33 o
   4   0   2      677.15      657.37     15.17 o
   5   0   2        1.11        0.54      1.98 o
   6   0   2       22.17       26.10      2.82 o
   7   0   2       50.38       44.19      5.59 o
   8   0   2        0.45        1.71      6.23 o
   9   0   2        6.11       -0.71     10.12 o
  10   0   2        3.59       -9.07      9.31 o
  -9   1   2        0.01        2.37      6.93 o
  -8   1   2       10.71        4.38      6.76 o
  -7   1   2      213.58      214.43     15.98 o
  -6   1   2       30.84       41.39      4.11 o
  -5   1   2      132.07      123.01      3.35 o
  -4   1   2     2016.99     2011.18     23.21 o
  -3   1   2     2577.04     2567.40     29.10 o
  -2   1   2      835.81      867.62      9.58 o
  -1   1   2        9.63       12.02      0.77 o
   0   1   2     5063.91     5329.23     48.44 o
   1   1   2     2411.36     2706.02     25.34 o
   4   1   2      544.61      504.89      8.08 o
   5   1   2        0.13        3.14      1.88 o
   6   1   2        0.24        0.45      2.33 o
   7   1   2       87.66      113.94      4.80 o
   8   1   2       48.85       68.91      6.70 o
   9   1   2        6.98        1.43      7.35 o
  10   1   2        1.27        3.46      9.17 o
  -8   2   2        2.74       -1.00      7.20 o
  -7   2   2        7.11        2.16      9.52 o
  -6   2   2      194.98      183.21      7.47 o
  -5   2   2      747.02      772.97     15.07 o
  -4   2   2      464.33      451.90      6.59 o
  -3   2   2      446.30      466.38      6.00 o
  -2   2   2       55.24       57.00      2.55 o
  -1   2   2     3340.82     3436.48     30.39 o
   0   2   2      874.18      922.42      8.69 o
   1   2   2     2108.41     2113.68     19.04 o
   2   2   2     6998.37     6947.60     63.31 o
   3   2   2      405.80      411.54      5.81 o
   4   2   2       37.45       43.60      1.35 o
   5   2   2       43.61       42.87      3.50 o
   6   2   2      671.07      681.69     11.37 o
   7   2   2      567.15      544.45     11.65 o
   8   2   2       16.26       16.86      5.86 o
   9   2   2        0.48        3.22      9.10 o
  10   2   2        0.47       -4.86      8.74 o
  -8   3   2        0.02        3.58      9.75 o
  -7   3   2        5.98        7.73      7.55 o
  -6   3   2       41.13       54.52      5.39 o
  -5   3   2      126.05      111.99      5.16 o
  -4   3   2      261.62      232.71      4.75 o
  -3   3   2      134.21      125.01      3.19 o
  -2   3   2       14.88       27.38      1.61 o
  -1   3   2     1349.70     1450.79     13.89 o
   0   3   2     4675.41     4823.44     44.56 o
   1   3   2     9191.80     9493.35     87.19 o
   2   3   2       44.38       54.79      1.25 o
   3   3   2        0.55        0.52      0.75 o
   4   3   2      570.85      553.20      9.45 o
   5   3   2     1039.30     1017.15     15.98 o
   6   3   2      129.91      110.84      3.19 o
   7   3   2       51.06       64.10      4.33 o
   8   3   2        4.92        4.34      4.25 o
   9   3   2        1.23        0.44      6.33 o
  10   3   2        0.04        0.57      7.53 o
  -7   4   2        3.81       -7.27      9.21 o
  -6   4   2       90.23       80.48      8.71 o
  -5   4   2      163.44      164.16      7.47 o
  -4   4   2       55.80       59.09      3.13 o
  -3   4   2       32.03       34.46      2.43 o
  -2   4   2      879.97      927.85     11.22 o
  -1   4   2     3174.33     3124.66     32.17 o
   0   4   2     3735.25     3730.19     36.62 o
   1   4   2      482.58      510.61      5.41 o
   2   4   2      166.59      164.03      2.75 o
   3   4   2     1463.51     1491.32     16.62 o
   4   4   2      491.39      509.47      5.81 o
   5   4   2      114.59      107.46      3.17 o
   6   4   2      835.94      841.56     12.65 o
   7   4   2       99.58      104.94      4.27 o
   8   4   2        0.42       -0.55      4.49 o
   9   4   2       11.21       20.93      6.48 o
  10   4   2       17.81       17.13      9.86 o
  -7   5   2       11.28       19.66      8.35 o
  -6   5   2       23.89       35.25      7.33 o
  -5   5   2        0.83        3.08      6.11 o
  -4   5   2        1.27       -4.10      4.10 o
  -3   5   2       61.48       50.53      3.01 o
  -2   5   2      406.78      387.75      5.99 o
  -1   5   2       75.03       82.10      2.66 o
   0   5   2     1484.56     1459.65     15.03 o
   1   5   2     1130.67     1108.08     12.34 o
   2   5   2       83.83       83.92      2.02 o
   3   5   2       67.02       84.59      2.32 o
   4   5   2      577.04      527.05      7.39 o
   5   5   2     1541.26     1537.71     16.90 o
   6   5   2       69.42       62.88      3.13 o
   7   5   2        0.63        2.03      4.21 o
   8   5   2       26.94       25.68      5.20 o
   9   5   2       21.55       30.10      6.79 o
  10   5   2        1.87        0.41      9.18 o
  -6   6   2        0.14       -8.59     10.35 o
  -5   6   2        0.16       -4.14      7.06 o
  -4   6   2        4.35        3.29      6.21 o
  -3   6   2       12.67        9.06      3.74 o
  -2   6   2      728.41      770.31     10.86 o
  -1   6   2     1342.51     1299.05     17.74 o
   0   6   2      188.09      192.88      5.14 o
   1   6   2       99.36      106.45      3.24 o
   2   6   2      603.81      575.66      7.63 o
   3   6   2     1909.59     1822.51     21.62 o
   4   6   2      257.01      257.91      4.50 o
   5   6   2        0.63       -1.43      1.87 o
   6   6   2      207.76      204.13      5.24 o
   7   6   2        4.83        5.31      4.96 o
   8   6   2      112.84      108.23      6.56 o
   9   6   2        0.23       -5.46      8.79 o
  10   6   2       19.67       17.15      9.75 o
  -5   7   2        0.22       -2.21      9.32 o
  -4   7   2       12.86       12.66      9.93 o
  -3   7   2      117.96      114.47      5.90 o
  -2   7   2       36.16       27.30      4.32 o
  -1   7   2       26.91       15.33      4.34 o
   0   7   2        5.02        4.07      3.36 o
   1   7   2      263.20      266.25      8.52 o
   2   7   2      453.82      454.89      6.78 o
   3   7   2      165.02      157.70      3.93 o
   4   7   2      384.09      383.03      6.28 o
   5   7   2      210.95      220.71      6.07 o
   6   7   2       23.72       19.80      3.49 o
   7   7   2       33.56       42.05      3.40 o
   8   7   2       28.46       38.77      7.60 o
   9   7   2        6.62        6.25      7.60 o
  10   7   2        2.15       11.58     10.41 o
  -4   8   2       24.67       29.40      9.47 o
  -3   8   2        2.98       -6.91      6.91 o
  -2   8   2       66.87       65.30      5.56 o
  -1   8   2        0.13       -4.13      4.13 o
   0   8   2      218.28      194.47      6.22 o
   1   8   2        2.00       -3.60      3.60 o
   2   8   2      346.31      356.57      7.87 o
   3   8   2      549.79      539.86      9.67 o
   4   8   2       85.96       94.32      6.21 o
   5   8   2       10.86       11.45      4.95 o
   6   8   2       51.39       50.80      7.87 o
   7   8   2      184.77      188.44      9.53 o
   8   8   2        9.45       16.32      7.70 o
   9   8   2       12.84       10.00      8.70 o
  -3   9   2       19.76       33.34      9.66 o
  -2   9   2        1.51        1.61      6.08 o
  -1   9   2       20.34       25.94      5.33 o
   0   9   2        3.89        3.01      4.81 o
   1   9   2      267.06      259.22      7.65 o
   2   9   2      117.39      123.13      5.41 o
   3   9   2       70.51       46.82      6.09 o
   4   9   2       25.82       39.27      5.93 o
   5   9   2       66.98       64.55      9.04 o
   6   9   2       71.06       64.80      9.25 o
   7   9   2        5.21       10.99      5.83 o
   8   9   2       23.51       34.35      5.65 o
   9   9   2        7.15       19.46     16.35 o
  -2  10   2        1.66       -8.38      8.38 o
  -1  10   2       11.71       25.12      5.78 o
   0  10   2       95.03      105.36      7.74 o
   1  10   2        1.08       -4.16      5.90 o
   2  10   2      144.59      176.47      9.09 o
   3  10   2       20.46       39.03      7.21 o
   4  10   2       71.00       63.56      6.93 o
   5  10   2       19.05       19.60      6.89 o
   6  10   2       51.47       32.87      7.01 o
   7  10   2       91.43       90.40      7.64 o
   8  10   2        7.11        8.85      7.10 o
   0  11   2        3.27        4.50     12.78 o
   1  11   2       32.92       35.37     10.44 o
   2  11   2        3.14        3.63     11.72 o
   3  11   2       16.71       14.91     12.91 o
   4  11   2        0.65        8.85      8.27 o
   5  11   2       65.12       82.78      9.21 o
   6  11   2        7.96       21.05      8.79 o
  -5 -10   3       21.30       31.37     10.11 o
  -4 -10   3       44.01       42.57      9.72 o
  -3 -10   3        1.43       20.49     14.72 o
  -2 -10   3       78.80       72.38     10.42 o
  -1 -10   3       12.80        7.66      7.90 o
   0 -10   3        2.73        5.90      7.24 o
   1 -10   3       22.10       22.71      9.27 o
  -7  -9   3       24.04       13.38      7.62 o
  -6  -9   3        4.40       12.53      7.74 o
  -5  -9   3       18.46       25.04     10.45 o
  -4  -9   3       93.74      117.39      9.51 o
  -3  -9   3      260.92      246.17     10.12 o
  -2  -9   3       48.45       41.74      5.38 o
  -1  -9   3       35.39       32.05      5.30 o
   0  -9   3       22.17       21.64      5.76 o
   1  -9   3       41.62       50.98      7.61 o
   2  -9   3       31.55       27.69      8.64 o
   3  -9   3        0.22       -6.77      9.49 o
  -8  -8   3       36.64       41.99      9.48 o
  -7  -8   3        1.58        1.61      7.25 o
  -6  -8   3       48.70       46.21      8.43 o
  -5  -8   3      309.78      319.32     15.41 o
  -4  -8   3      317.71      316.51     11.19 o
  -3  -8   3       15.36        4.54      4.26 o
  -2  -8   3      110.58       93.62      5.30 o
  -1  -8   3        4.33       12.25      4.30 o
   0  -8   3       69.52       88.73      5.24 o
   1  -8   3       99.14      107.65      5.89 o
   2  -8   3       45.57       37.87      8.16 o
   3  -8   3       23.96       15.73      8.71 o
   4  -8   3        2.73        7.39      9.26 o
  -8  -7   3       11.41        8.08     13.14 o
  -7  -7   3      119.63      125.73      7.74 o
  -6  -7   3       98.66      105.26      7.00 o
  -5  -7   3      138.57      109.82      6.95 o
  -4  -7   3      146.52      169.46      6.12 o
  -3  -7   3      299.03      249.41      6.93 o
  -2  -7   3       13.92       20.83      5.01 o
  -1  -7   3      104.64      122.78      4.86 o
   0  -7   3       71.18       60.94      4.02 o
   1  -7   3      632.56      629.74     10.74 o
   2  -7   3        6.57        5.96      4.41 o
   3  -7   3       25.89       15.20      6.46 o
   4  -7   3       21.22       23.65      7.23 o
   5  -7   3        0.80       -0.96      7.48 o
  -9  -6   3        0.07        6.81      7.93 o
  -8  -6   3        0.75        5.32      8.60 o
  -7  -6   3        1.45       14.10      5.81 o
  -6  -6   3       70.98       59.12      6.04 o
  -5  -6   3      177.83      196.88      7.75 o
  -4  -6   3      222.54      216.42      6.18 o
  -3  -6   3       15.55       16.92      2.90 o
  -2  -6   3       41.82       44.08      2.96 o
  -1  -6   3     1108.92     1123.01     15.75 o
   0  -6   3     1131.19     1129.07     15.88 o
   1  -6   3        0.17       -2.81      2.94 o
   2  -6   3      180.93      177.78      5.51 o
   3  -6   3       10.73       17.56      4.84 o
   4  -6   3       22.76       26.03      7.06 o
   5  -6   3        8.91       15.56      6.96 o
   6  -6   3        9.10        6.53      7.72 o
  -9  -5   3       16.82       11.41      7.42 o
  -8  -5   3       27.61       28.73     10.16 o
  -7  -5   3      214.06      209.33      9.93 o
  -6  -5   3      475.33      464.31     11.97 o
  -5  -5   3      298.46      262.23      7.33 o
  -4  -5   3      457.21      445.08      7.25 o
  -3  -5   3      185.61      195.49      4.58 o
  -2  -5   3     2231.87     2193.37     26.13 o
  -1  -5   3      527.72      541.34      7.84 o
   0  -5   3      442.04      390.27      6.28 o
   1  -5   3      535.52      489.39      7.40 o
   2  -5   3        0.03        1.20      2.63 o
   3  -5   3       36.61       41.18      3.47 o
   4  -5   3       16.19       21.93      5.31 o
   5  -5   3      175.11      190.65      7.99 o
   6  -5   3       18.13       21.15      6.37 o
   7  -5   3        2.25        2.87      8.59 o
  -9  -4   3       51.74       42.12      7.34 o
  -8  -4   3      108.00      108.72      8.09 o
  -7  -4   3       92.71      101.43     14.49 o
  -6  -4   3        4.90        7.45      4.39 o
  -5  -4   3      100.13       89.06      3.47 o
  -4  -4   3       52.84       59.35      2.61 o
  -3  -4   3     1136.47     1100.12     12.59 o
  -2  -4   3      456.23      488.45      6.71 o
  -1  -4   3     2762.35     2811.57     28.09 o
   0  -4   3      669.32      667.82      7.90 o
   1  -4   3      197.88      202.55      4.06 o
   2  -4   3        8.54        9.53      2.25 o
   3  -4   3      545.70      512.84      7.32 o
   4  -4   3      342.19      317.17      6.88 o
   5  -4   3       34.23       29.48      4.99 o
   6  -4   3        8.24       12.19      5.52 o
   7  -4   3        8.05        6.30      6.49 o
   8  -4   3        0.06       -2.66      5.72 o
  -9  -3   3        9.47       17.13      6.13 o
  -8  -3   3        0.12        9.84      5.91 o
  -7  -3   3      139.81      140.47     20.92 o
  -6  -3   3      172.07      186.74      5.02 o
  -5  -3   3       12.85       12.95      2.19 o
  -4  -3   3        3.25        4.88      2.02 o
  -3  -3   3     4385.39     4418.17     43.63 o
  -2  -3   3     1557.82     1500.68     15.35 o
  -1  -3   3      432.86      408.47      5.04 o
   0  -3   3      451.15      491.00      5.66 o
   1  -3   3       33.79       25.41      1.68 o
   2  -3   3      624.10      608.90      7.43 o
   3  -3   3      152.78      186.13      3.97 o
   4  -3   3      104.43       94.04      2.72 o
   5  -3   3      309.42      294.80      6.28 o
   6  -3   3       15.48       15.46      3.85 o
   7  -3   3        0.26        1.15      5.25 o
   8  -3   3        1.93        2.00      5.62 o
  -9  -2   3       16.42       11.64      7.07 o
  -8  -2   3      105.24      137.16      8.50 o
  -7  -2   3       80.44       91.87      8.17 o
  -6  -2   3       22.79       15.38      3.98 o
  -5  -2   3      527.40      514.08      6.75 o
  -4  -2   3     1633.69     1550.48     17.85 o
  -3  -2   3      423.81      370.12      4.54 o
  -2  -2   3       24.05       26.92      2.65 o
  -1  -2   3       27.81       39.73      1.39 o
   0  -2   3      679.99      667.03      7.39 o
   1  -2   3       76.74       64.89      1.75 o
   2  -2   3      280.67      294.49      4.67 o
   3  -2   3     1572.56     1560.53     20.20 o
   4  -2   3      530.86      495.08      7.76 o
   5  -2   3        0.74        2.98      2.01 o
   6  -2   3      121.39      112.55      4.08 o
   7  -2   3       47.58       60.05      4.93 o
   8  -2   3        8.65       11.91      7.47 o
   9  -2   3        0.18        6.84      8.87 o
  -9  -1   3       28.05       33.07      6.97 o
  -8  -1   3        0.05       -3.71      6.11 o
  -7  -1   3        5.94       -3.24      6.32 o
  -6  -1   3       99.88       97.47      4.78 o
  -5  -1   3      266.00      274.96      5.58 o
  -4  -1   3      123.73      127.46      3.18 o
  -3  -1   3     3782.70     3866.10     41.59 o
  -2  -1   3      825.45      847.49      8.89 o
  -1  -1   3      571.41      635.25      6.12 o
   0  -1   3       37.51       32.97      1.02 o
   1  -1   3     1959.06     1808.90     18.31 o
   2  -1   3     4366.56     4201.22     46.75 o
   3  -1   3      701.82      731.90      9.34 o
   4  -1   3      355.07      344.70      4.61 o
   5  -1   3       26.16       37.86      1.97 o
   6  -1   3      114.84      117.53      4.52 o
   7  -1   3       22.50       13.87      5.31 o
   8  -1   3       32.52       57.04     21.30 o
   9  -1   3        9.04        7.54      7.99 o
  -9   0   3        3.88       -3.89      7.10 o
  -8   0   3       16.00       16.39      7.10 o
  -7   0   3       53.83       36.36      6.37 o
  -6   0   3       79.44       64.69      4.65 o
  -5   0   3      639.56      613.63     10.56 o
  -4   0   3     1471.77     1438.63     18.62 o
  -3   0   3      601.32      606.14      7.90 o
  -2   0   3       45.33       51.87      1.62 o
  -1   0   3      678.90      746.67      7.22 o
   0   0   3     8169.22     7762.79     73.05 o
   1   0   3     5323.00     5158.81     72.59 o
   2   0   3     5570.48     5800.30     56.62 o
   3   0   3     1509.15     1626.52     18.30 o
   4   0   3      259.95      239.42      4.43 o
   5   0   3      135.50      107.07      3.34 o
   6   0   3       47.29       63.22      3.36 o
   7   0   3      240.82      245.95      9.15 o
   8   0   3      102.88       83.89      8.11 o
   9   0   3        5.39       -0.69      7.16 o
  10   0   3        1.42        0.54      8.79 o
  -8   1   3        1.54        5.33      7.24 o
  -7   1   3        5.69       -1.85      6.14 o
  -6   1   3       94.00       99.90      6.55 o
  -5   1   3      614.99      628.14      9.76 o
  -4   1   3        0.03       -2.22      2.22 o
  -3   1   3        6.85       11.16      1.75 o
  -2   1   3        3.85        5.58      1.04 o
  -1   1   3     1861.16     1930.01     18.53 o
   0   1   3       70.91       91.51      1.57 o
   1   1   3     6675.56     6600.05     64.33 o
   2   1   3     8788.75     8855.91     97.05 o
   3   1   3     1019.96     1068.35     31.25 o
   4   1   3      463.78      516.47     14.44 o
   5   1   3     1173.11     1190.54     20.19 o
   6   1   3      519.72      523.62     17.99 o
   7   1   3       47.37       33.54      3.60 o
   8   1   3        1.26       -0.14      4.61 o
   9   1   3        0.83        0.41      6.69 o
  10   1   3        3.71       11.29      8.24 o
  -8   2   3        4.20       10.55      7.79 o
  -7   2   3        3.91        5.00      6.69 o
  -6   2   3       13.92       14.30      6.27 o
  -5   2   3        2.11        4.38      2.66 o
  -4   2   3       36.59       38.16      2.64 o
  -3   2   3       10.90       14.99      2.13 o
  -2   2   3     1506.55     1653.04     17.04 o
  -1   2   3     4583.20     4723.28     45.31 o
   0   2   3     4629.83     4637.77     42.24 o
   1   2   3     2946.30     3119.01     27.96 o
   2   2   3      780.41      780.04      7.30 o
   3   2   3      492.32      476.51      7.12 o
   4   2   3     1700.72     1604.48     58.40 o
   5   2   3      130.00      105.07      8.71 o
   6   2   3        0.58        0.19      2.31 o
   7   2   3      189.95      215.62      6.34 o
   8   2   3       12.89       12.83      5.49 o
   9   2   3        0.12       -4.23      8.36 o
  10   2   3        4.67        3.44      8.09 o
  -8   3   3        0.04       -0.17      8.47 o
  -7   3   3        5.91        9.09      7.46 o
  -6   3   3       11.56       14.08      6.30 o
  -5   3   3       14.72       11.72      4.46 o
  -4   3   3      100.51      105.83      3.79 o
  -3   3   3       84.64       68.35      2.47 o
  -2   3   3     1241.80     1122.22     13.00 o
  -1   3   3      782.90      757.91      8.08 o
   0   3   3      110.96      102.68      2.01 o
   1   3   3      606.28      589.84      5.94 o
   2   3   3       24.73       23.86      1.03 o
   3   3   3      605.06      646.21      6.72 o
   4   3   3      415.48      386.94      7.11 o
   5   3   3     1269.49     1243.30     21.61 o
   6   3   3      648.29      639.18     14.43 o
   7   3   3      158.07      143.83      4.96 o
   8   3   3       59.62       84.22      7.10 o
   9   3   3       19.87       24.01      7.98 o
  10   3   3        4.37        1.53      5.37 o
  -7   4   3        2.88       10.23      6.62 o
  -6   4   3        3.47       -0.74      6.61 o
  -5   4   3        2.76       -3.02      5.92 o
  -4   4   3      265.43      261.35      6.84 o
  -3   4   3      432.04      435.04      7.41 o
  -2   4   3        1.82        3.07      2.02 o
  -1   4   3     1930.47     2012.55     21.08 o
   0   4   3       31.12       24.31      1.85 o
   1   4   3      492.06      482.00      5.20 o
   2   4   3       40.59       32.85      2.03 o
   3   4   3     4781.85     4745.42     51.49 o
   4   4   3     4578.46     4580.63     48.54 o
   5   4   3      164.63      155.48      5.62 o
   6   4   3        1.13        0.02      1.90 o
   7   4   3      108.96      126.66      6.62 o
   8   4   3      158.03      154.16      6.24 o
   9   4   3       13.92       10.93      5.28 o
  10   4   3        2.05       10.66     13.37 o
  -7   5   3        2.36       -2.69      7.47 o
  -6   5   3        6.38       11.98      7.68 o
  -5   5   3       33.34       25.71      6.76 o
  -4   5   3       61.13       60.02      4.68 o
  -3   5   3       76.84       85.29      3.69 o
  -2   5   3      485.53      436.82      6.60 o
  -1   5   3       25.87       16.54      2.33 o
   0   5   3      212.65      222.58      3.95 o
   1   5   3      244.11      260.19      4.41 o
   2   5   3     1784.84     1829.83     18.46 o
   3   5   3     2678.34     2960.72     30.47 o
   4   5   3      105.03       93.00      2.69 o
   5   5   3      368.78      371.81      5.29 o
   6   5   3        1.83        0.20      2.40 o
   7   5   3        9.42        6.46      3.27 o
   8   5   3       68.04      100.44      8.16 o
   9   5   3       41.28       56.55      5.64 o
  10   5   3       14.16       14.96      6.54 o
  -6   6   3        4.81        3.33     11.74 o
  -5   6   3        0.94       15.06      9.53 o
  -4   6   3       21.77       18.87      6.63 o
  -3   6   3      139.74      169.70      5.35 o
  -2   6   3       17.14       17.25      3.58 o
  -1   6   3      465.79      426.79      7.64 o
   0   6   3      241.08      258.77      5.09 o
   1   6   3      957.41      888.74     10.93 o
   2   6   3      221.90      227.20      4.36 o
   3   6   3     1039.71     1009.56     12.59 o
   4   6   3      556.70      539.61      6.89 o
   5   6   3       36.39       37.45      2.21 o
   6   6   3       73.79       67.88      2.86 o
   7   6   3      159.28      171.51      6.91 o
   8   6   3      349.73      338.91     16.24 o
   9   6   3       91.50       78.40      6.25 o
  10   6   3        0.12       -8.08      8.08 o
  -5   7   3        5.84        4.94      9.11 o
  -4   7   3        0.25       11.06      8.34 o
  -3   7   3       25.65       42.85      4.85 o
  -2   7   3       27.76       35.67      4.20 o
  -1   7   3        0.98        1.67      3.58 o
   0   7   3       20.56       30.59      4.62 o
   1   7   3       45.46       43.95      3.65 o
   2   7   3     1219.22     1219.10     14.56 o
   3   7   3      169.37      178.85      4.16 o
   4   7   3        6.78        4.53      2.19 o
   5   7   3       55.36       61.33      3.73 o
   6   7   3      219.89      218.73      5.75 o
   7   7   3      177.19      165.38      7.44 o
   8   7   3       26.29        5.56      5.59 o
   9   7   3        2.70       -7.24      7.24 o
  10   7   3       17.02       26.60      9.56 o
  -4   8   3        2.01        7.32      9.61 o
  -3   8   3        0.01       -8.45      8.45 o
  -2   8   3       18.74       14.77      4.72 o
  -1   8   3       17.73       28.76      4.85 o
   0   8   3      482.65      503.88      9.82 o
   1   8   3      109.54      117.16      4.80 o
   2   8   3       28.65       29.42      3.87 o
   3   8   3        9.02        4.39      3.59 o
   4   8   3        4.53        3.61      4.97 o
   5   8   3      207.08      191.11      7.57 o
   6   8   3        0.29       -2.80      4.68 o
   7   8   3       74.84       79.49      4.55 o
   8   8   3       37.65       43.63     15.15 o
   9   8   3        0.13       -6.35      8.62 o
  -3   9   3        3.63       -1.23      9.87 o
  -2   9   3        4.59        1.75      6.08 o
  -1   9   3       95.40       80.43      5.95 o
   0   9   3        2.72        5.07      4.89 o
   1   9   3       58.26       61.41      4.97 o
   2   9   3       99.24       95.76      5.09 o
   3   9   3       22.76       21.90      6.01 o
   4   9   3        0.66        3.65      5.70 o
   5   9   3      141.25      138.47      7.16 o
   6   9   3      136.49      157.02      8.30 o
   7   9   3       41.56       42.55      5.82 o
   8   9   3        0.11        3.38      8.42 o
   9   9   3        5.77       16.29     12.85 o
  -2  10   3       15.59       20.36      9.76 o
  -1  10   3       17.85       15.23      6.34 o
   0  10   3       73.75       90.96      6.23 o
   1  10   3       19.78       28.08      5.83 o
   2  10   3       53.28       49.90      7.76 o
   3  10   3        2.62       -4.12      6.64 o
   4  10   3      134.24      137.06      7.84 o
   5  10   3      276.87      268.29     13.47 o
   6  10   3        1.19        0.04      6.66 o
   7  10   3       16.44       16.21      6.60 o
   8  10   3        0.66        0.89      9.33 o
   0  11   3        0.08       10.18     10.33 o
   1  11   3        6.66       11.23      9.16 o
   2  11   3        0.13        9.12      8.65 o
   3  11   3       64.80       65.81      9.46 o
   4  11   3        8.20       11.88      8.62 o
   5  11   3       45.28       39.40      8.74 o
   6  11   3       27.50       32.46     11.40 o
   7  11   3        1.64       -7.51      7.87 o
  -4 -10   4      101.23      111.46     12.04 o
  -3 -10   4       45.82       39.54     12.17 o
  -2 -10   4        4.19       -0.12     10.56 o
  -1 -10   4       14.34       17.86      8.67 o
   0 -10   4       36.72       48.39     10.00 o
   1 -10   4       36.58       54.22     16.25 o
  -6  -9   4       87.19      112.72      9.34 o
  -5  -9   4      178.77      168.54     10.19 o
  -4  -9   4        4.44       -7.09      7.09 o
  -3  -9   4       70.30       73.61      8.59 o
  -2  -9   4        3.79       -4.35      6.17 o
  -1  -9   4      140.53      178.47      7.45 o
   0  -9   4        8.24        7.88      6.10 o
   1  -9   4       55.22       45.86      9.95 o
   2  -9   4       52.82       51.46      9.43 o
   3  -9   4        0.00        7.87     10.27 o
  -7  -8   4       28.83       35.21      9.75 o
  -6  -8   4       82.00       70.85      8.05 o
  -5  -8   4       29.07       29.87      7.88 o
  -4  -8   4      162.46      144.55      8.38 o
  -3  -8   4        5.82        5.14      4.63 o
  -2  -8   4       35.69       50.63      5.22 o
  -1  -8   4       25.01       23.46      4.89 o
   0  -8   4      252.65      247.11      7.87 o
   1  -8   4      119.30      143.75      7.98 o
   2  -8   4        6.98       11.19      7.76 o
   3  -8   4        7.35       14.24      8.61 o
   4  -8   4        4.13       -4.71      9.13 o
  -8  -7   4        0.24       -0.43      8.94 o
  -7  -7   4       14.86       20.24      8.68 o
  -6  -7   4      381.65      366.27     23.91 o
  -5  -7   4      262.33      253.90     16.45 o
  -4  -7   4       16.33       19.25      5.37 o
  -3  -7   4        8.47        8.60      4.42 o
  -2  -7   4      420.65      441.01      9.41 o
  -1  -7   4      655.09      666.83     13.81 o
   0  -7   4       40.98       49.34      4.61 o
   1  -7   4       36.75       30.80      4.50 o
   2  -7   4       16.92       18.19      5.32 o
   3  -7   4       33.65       41.67      6.54 o
   4  -7   4        8.96       11.27      7.66 o
   5  -7   4        0.41       -2.47      7.55 o
  -8  -6   4       88.08       86.38     14.93 o
  -7  -6   4      261.18      261.91     14.12 o
  -6  -6   4       67.28       58.89      6.38 o
  -5  -6   4        4.33       -2.91      5.69 o
  -4  -6   4      283.76      285.05      7.32 o
  -3  -6   4      253.47      249.98      6.70 o
  -2  -6   4       34.39       48.88      6.38 o
  -1  -6   4      154.53      144.14      4.71 o
   0  -6   4      599.37      560.38      9.53 o
   1  -6   4        3.88        4.22      3.74 o
   2  -6   4       65.50       69.35      4.25 o
   3  -6   4        3.63        1.41      5.26 o
   4  -6   4       75.56       75.75      6.68 o
   5  -6   4        8.93       16.92      6.50 o
   6  -6   4        0.01       -6.62      7.57 o
  -8  -5   4       35.75       43.02      8.25 o
  -7  -5   4        1.22       -6.49      7.87 o
  -6  -5   4       52.14       60.01      7.31 o
  -5  -5   4       69.89       64.59      5.04 o
  -4  -5   4        2.33        1.12      3.17 o
  -3  -5   4      312.70      318.33      6.01 o
  -2  -5   4     3545.64     3604.99     42.23 o
  -1  -5   4     1410.65     1326.36     18.03 o
   0  -5   4       28.27       30.81      2.76 o
   1  -5   4        5.70        2.93      2.53 o
   2  -5   4      252.83      234.17      6.05 o
   3  -5   4      491.92      526.63      9.72 o
   4  -5   4        0.67        7.58      5.35 o
   5  -5   4       38.64       41.09      6.32 o
   6  -5   4        0.35        1.28      6.35 o
   7  -5   4       23.22       15.04      7.72 o
  -9  -4   4        2.38       -4.81      7.89 o
  -8  -4   4       58.45       44.36      7.99 o
  -7  -4   4       36.40       43.97     11.72 o
  -6  -4   4       26.48       24.12      6.21 o
  -5  -4   4       99.65       92.58      4.03 o
  -4  -4   4      824.00      816.79     10.69 o
  -3  -4   4     3175.93     3163.83     33.80 o
  -2  -4   4     1995.57     2006.81     22.89 o
  -1  -4   4        2.30        0.67      1.98 o
   0  -4   4       17.63       12.07      2.32 o
   1  -4   4     1507.19     1504.26     19.29 o
   2  -4   4      480.01      466.19      7.44 o
   3  -4   4      223.77      212.07      4.64 o
   4  -4   4      179.43      171.65      5.45 o
   5  -4   4        5.95       -4.85      4.85 o
   6  -4   4       17.60       15.54      7.34 o
   7  -4   4        1.70       -2.82      6.44 o
   8  -4   4        0.16       -1.04      6.77 o
  -9  -3   4       16.76       16.67      7.04 o
  -8  -3   4       45.28       63.07      7.07 o
  -7  -3   4        6.28        4.56      5.87 o
  -6  -3   4       58.64       59.00      7.32 o
  -5  -3   4      707.66      695.47      9.53 o
  -4  -3   4      680.82      657.63      8.89 o
  -3  -3   4        1.13        3.93      2.34 o
  -2  -3   4     2745.32     2891.61     32.21 o
  -1  -3   4      233.25      240.70      3.98 o
   0  -3   4      380.29      368.36      5.19 o
   1  -3   4        3.49        9.49      1.79 o
   2  -3   4     3249.89     3130.14     33.87 o
   3  -3   4     1592.53     1542.40     19.61 o
   4  -3   4       52.68       53.05      2.51 o
   5  -3   4       38.29       31.95      3.59 o
   6  -3   4        1.17        6.75      3.79 o
   7  -3   4       33.63       33.78      5.57 o
   8  -3   4        2.83        1.28      4.97 o
  -9  -2   4        6.47        7.40      7.98 o
  -8  -2   4        5.37        8.51      7.49 o
  -7  -2   4        4.86       11.61      6.93 o
  -6  -2   4        2.42        2.51     12.02 o
  -5  -2   4        4.10        4.55      2.28 o
  -4  -2   4     1027.57     1051.16     12.62 o
  -3  -2   4     1381.81     1344.68     13.97 o
  -2  -2   4      945.72     1031.28     11.99 o
  -1  -2   4      689.55      774.70      8.83 o
   0  -2   4     3279.83     3361.69     33.93 o
   1  -2   4     6450.15     6700.98     66.77 o
   2  -2   4      446.90      465.68      7.95 o
   3  -2   4      108.32      117.01      2.82 o
   4  -2   4        0.60        2.42      1.71 o
   5  -2   4      140.65      132.77      4.70 o
   6  -2   4       39.16       35.25      3.14 o
   7  -2   4        1.33        0.60      2.76 o
   8  -2   4        1.07        1.05     11.70 o
   9  -2   4        0.39       -6.73      8.84 o
  -9  -1   4        0.25        9.52      7.89 o
  -8  -1   4       37.10       29.41      8.08 o
  -7  -1   4        3.30       -6.93      6.93 o
  -6  -1   4      162.47      140.21      8.28 o
  -5  -1   4     1017.76     1003.57     14.20 o
  -4  -1   4      805.98      775.62      9.68 o
  -3  -1   4       95.90       83.96      2.55 o
  -2  -1   4      441.54      487.68      6.04 o
  -1  -1   4     7497.63     7515.95     72.12 o
   0  -1   4     1177.39     1179.48     12.39 o
   1  -1   4      166.56      152.22      2.54 o
   2  -1   4      537.21      492.93      5.73 o
   3  -1   4      181.06      178.34      3.23 o
   4  -1   4        7.28       13.44      1.46 o
   5  -1   4       62.59       71.48      2.68 o
   6  -1   4      167.54      182.68      9.18 o
   7  -1   4       35.82       33.12      5.70 o
   8  -1   4        5.61       -3.39      6.44 o
   9  -1   4        1.70        3.78     10.22 o
  -8   0   4        5.39        2.11      7.41 o
  -7   0   4      189.97      202.01      9.00 o
  -6   0   4       66.22       81.22      6.53 o
  -5   0   4        0.89       -0.51      2.94 o
  -4   0   4      303.41      313.19      5.65 o
  -3   0   4      370.90      357.90      5.29 o
  -2   0   4     1101.44     1038.88     12.52 o
  -1   0   4       37.44       48.71      2.62 o
   0   0   4     3355.74     3289.02     31.31 o
   1   0   4     6531.05     6615.74     73.60 o
   2   0   4      864.10      910.01     10.52 o
   3   0   4      480.79      503.28      6.01 o
   4   0   4     2149.02     2164.70     32.75 o
   5   0   4      967.55      924.22     14.52 o
   6   0   4      121.83       95.13      5.01 o
   7   0   4        4.11        4.40      3.40 o
   8   0   4        0.33        0.38      5.47 o
   9   0   4        0.41        0.79      6.75 o
  10   0   4        0.11       -8.24      8.24 o
  -8   1   4        6.65       15.69      7.97 o
  -7   1   4        9.82       10.22      6.95 o
  -6   1   4      298.26      275.68     10.37 o
  -5   1   4      662.43      651.51     10.18 o
  -4   1   4        6.64        9.23      2.65 o
  -3   1   4      133.92      138.99      3.78 o
  -2   1   4     3397.21     3527.05     34.21 o
  -1   1   4     7664.38     7572.60     75.27 o
   0   1   4     4230.81     4476.46     42.29 o
   1   1   4     1858.24     1884.01     18.38 o
   2   1   4       24.21       20.87      0.90 o
   3   1   4     1615.90     1575.03     22.95 o
   4   1   4     4700.88     4815.97     80.13 o
   5   1   4        1.80        3.36      1.62 o
   6   1   4      411.87      390.71     16.32 o
   7   1   4        1.26        1.74      6.58 o
   8   1   4        0.12        1.45      7.10 o
   9   1   4        0.17       -6.04      6.04 o
  10   1   4        6.02        7.98      8.21 o
  -8   2   4        2.85       -6.81      8.34 o
  -7   2   4       43.24       45.58      7.85 o
  -6   2   4       53.80       59.53      6.72 o
  -5   2   4      140.13      147.93      6.16 o
  -4   2   4      202.62      215.10      5.04 o
  -3   2   4     1390.12     1411.48     18.28 o
  -2   2   4     2506.95     2489.00     28.44 o
  -1   2   4      104.23       98.76      2.15 o
   0   2   4     1403.49     1480.33     15.87 o
   1   2   4      189.91      173.37      2.55 o
   2   2   4     1109.71     1095.12     11.92 o
   3   2   4       49.18       55.51      1.71 o
   6   2   4       36.13       27.61      8.60 o
   7   2   4       13.84        8.73      2.61 o
   8   2   4       25.12       40.74      3.72 o
   9   2   4       66.05       71.21      8.17 o
  10   2   4        8.07       -6.74      6.74 o
  -7   3   4        0.81       -8.39     11.55 o
  -6   3   4        0.02       -3.78      6.87 o
  -5   3   4        7.64        3.63      4.69 o
  -4   3   4       88.88       77.51      3.78 o
  -3   3   4       11.07        8.97      2.35 o
  -2   3   4      372.63      322.95      5.33 o
  -1   3   4     1640.38     1591.45     20.28 o
   0   3   4     1923.62     1990.72     20.32 o
   1   3   4       76.79      101.15      2.05 o
   2   3   4     1411.39     1451.10     15.74 o
   3   3   4     1917.62     1822.21     18.71 o
   4   3   4     1178.36     1151.52     17.93 o
   5   3   4       20.37       20.16      6.80 o
   6   3   4        2.60       -3.06      7.65 o
   7   3   4       14.64       18.68      8.90 o
   8   3   4       17.36        8.78      7.17 o
   9   3   4        5.39       -3.22      5.98 o
  10   3   4        1.07       -1.69      6.94 o
  -7   4   4        0.22       -5.85     12.10 o
  -6   4   4        0.07       10.58      6.03 o
  -5   4   4        2.99       -2.71      6.03 o
  -4   4   4      193.69      170.02      5.45 o
  -3   4   4      759.31      724.15      9.48 o
  -2   4   4      224.70      226.00      4.44 o
  -1   4   4       75.57       90.75      2.40 o
   0   4   4      147.91      167.04      3.21 o
   1   4   4     3747.42     3756.51     36.96 o
   2   4   4     1843.30     1816.05     21.30 o
   3   4   4        7.78        1.44      0.98 o
   4   4   4       34.83       27.26      2.44 o
   5   4   4       17.13       21.23      2.18 o
   6   4   4       90.92       99.35      3.87 o
   7   4   4        3.97        8.28      2.79 o
   8   4   4       78.21      100.22      5.04 o
   9   4   4       18.36       19.46      5.35 o
  10   4   4        0.58       -4.75      4.75 o
  -6   5   4        1.18       -7.59      7.59 o
  -5   5   4       75.61       81.60      7.53 o
  -4   5   4      191.82      189.21      6.93 o
  -3   5   4        2.75        6.80      3.07 o
  -2   5   4       19.77       27.02      2.65 o
  -1   5   4       67.35       66.82      2.91 o
   0   5   4      966.31      996.53     15.57 o
   1   5   4        1.83       -0.61      1.75 o
   2   5   4     1302.36     1227.82     12.74 o
   3   5   4      697.17      666.13      7.91 o
   4   5   4       59.31       66.02      2.03 o
   5   5   4      396.05      408.20      6.95 o
   6   5   4      136.65      155.85      4.13 o
   7   5   4      368.89      360.28     11.70 o
   8   5   4       37.24       24.26      4.16 o
   9   5   4        0.64        5.65      4.41 o
  10   5   4        1.61        0.88      5.25 o
  -6   6   4        1.76       -1.81     10.14 o
  -5   6   4        5.68        7.40      8.19 o
  -4   6   4       13.11        9.17      8.01 o
  -3   6   4       27.33       14.85      4.35 o
  -2   6   4       16.79       24.52      3.84 o
  -1   6   4      250.25      238.79      5.77 o
   0   6   4      464.08      502.54      7.64 o
   1   6   4     1766.48     1777.74     20.38 o
   2   6   4      589.82      581.77      7.49 o
   3   6   4       78.28       70.02      3.07 o
   4   6   4        4.27        0.13      1.85 o
   5   6   4      503.36      489.71      6.85 o
   6   6   4      232.08      214.76      7.36 o
   7   6   4        4.12        3.80      4.21 o
   8   6   4       83.03       79.62      7.57 o
   9   6   4        3.44       11.52      5.51 o
  10   6   4       12.69       18.48      6.19 o
  -5   7   4       21.64       19.43     10.22 o
  -4   7   4       11.39       39.54      9.83 o
  -3   7   4       13.79       11.61      5.12 o
  -2   7   4        0.43        2.01      4.15 o
  -1   7   4       55.99       43.44      4.09 o
   0   7   4      512.81      487.53      8.52 o
   1   7   4      314.28      283.38      5.68 o
   2   7   4      296.92      277.26      5.47 o
   3   7   4        0.98        0.73      2.25 o
   4   7   4      285.85      300.80      5.43 o
   5   7   4       65.42       55.68      3.51 o
   6   7   4      178.96      186.95      5.86 o
   7   7   4      114.24      123.37      6.24 o
   8   7   4       14.19       20.16      5.52 o
   9   7   4       14.35       23.76      5.88 o
  10   7   4        0.37        2.81      8.25 o
  -4   8   4        4.21        8.26      9.68 o
  -3   8   4        4.61       23.48      7.84 o
  -2   8   4       26.96       35.06      5.25 o
  -1   8   4       50.32       63.57      4.95 o
   0   8   4      106.84      114.85      5.50 o
   1   8   4       35.16       36.52      3.99 o
   2   8   4       78.61       71.39      4.06 o
   3   8   4      153.59      152.01      6.57 o
   4   8   4       26.72       30.33      4.74 o
   5   8   4      350.15      340.69     11.23 o
   6   8   4      152.91      167.97      5.92 o
   7   8   4        0.68        3.07      7.04 o
   8   8   4        3.99        5.36     12.48 o
   9   8   4       25.70       22.49      8.09 o
  -3   9   4        0.71        5.90      9.74 o
  -2   9   4        1.22       18.91      6.87 o
  -1   9   4       49.45       61.68      5.88 o
   0   9   4       20.02       12.27      4.76 o
   1   9   4       55.84       59.21      5.02 o
   2   9   4       23.74       13.61      4.93 o
   3   9   4      135.93      131.42      7.08 o
   4   9   4      128.41      137.95      7.25 o
   5   9   4        4.79        5.66      5.31 o
   6   9   4        1.01        0.69      5.37 o
   7   9   4        1.69        3.93      5.36 o
   8   9   4        6.39       -5.69      8.58 o
   9   9   4        0.66        6.77     10.60 o
  -2  10   4       20.76       15.87     10.32 o
  -1  10   4        2.22        6.56      6.53 o
   0  10   4       32.54       14.18      7.28 o
   1  10   4        4.41        3.38      9.06 o
   2  10   4      107.12       99.09      8.12 o
   3  10   4       34.45       30.32      6.95 o
   4  10   4       78.15       77.00      7.34 o
   5  10   4        7.41       19.34      6.65 o
   6  10   4        0.20       -1.74      6.36 o
   7  10   4       22.71       22.83      7.15 o
   8  10   4        5.79       -0.52     11.66 o
   0  11   4        0.51       -8.56     16.52 o
   1  11   4       33.14       43.23      9.16 o
   2  11   4        0.13        0.73      9.16 o
   3  11   4       23.88       22.28      9.18 o
   4  11   4       12.36       15.31      8.92 o
   5  11   4        1.66        4.60      8.93 o
   6  11   4        5.21       25.88      8.52 o
   7  11   4        4.03       11.96      7.93 o
  -3 -10   5        1.57        6.10     10.18 o
  -2 -10   5       15.79       14.68     11.50 o
  -1 -10   5       20.10       25.34     10.61 o
   0 -10   5        1.28       -7.87     13.60 o
  -5  -9   5       53.82       59.78     13.01 o
  -4  -9   5        0.17        0.02      8.66 o
  -3  -9   5       44.28       46.17      8.56 o
  -2  -9   5        0.80        1.43      6.97 o
  -1  -9   5      104.78      108.27      7.41 o
   0  -9   5      112.96      116.79      8.44 o
   1  -9   5       14.02       17.11     12.76 o
   2  -9   5       14.70        7.03      9.63 o
  -6  -8   5       86.14       93.16      8.86 o
  -5  -8   5       20.09       19.05      7.81 o
  -4  -8   5        0.03        0.61      7.38 o
  -3  -8   5       57.47       77.99      8.82 o
  -2  -8   5      348.52      394.17     10.23 o
  -1  -8   5       78.50       89.02      6.41 o
   0  -8   5       61.25       58.37      6.21 o
   1  -8   5       28.30       21.09      7.24 o
   2  -8   5       10.43       19.12      8.67 o
   3  -8   5       32.16       29.78     12.05 o
   4  -8   5        1.84       14.99     10.10 o
  -7  -7   5       28.65       46.52     14.33 o
  -6  -7   5       53.56       53.73      7.72 o
  -5  -7   5        0.43       -1.21      6.91 o
  -4  -7   5      149.83      177.08      8.58 o
  -3  -7   5      358.28      342.24     11.79 o
  -2  -7   5        5.25        4.08      4.24 o
  -1  -7   5      330.03      304.67      8.93 o
   0  -7   5       46.70       44.00      6.54 o
   1  -7   5       46.59       74.73      5.80 o
   2  -7   5        1.43       -4.43      6.72 o
   3  -7   5       47.32       50.80     13.91 o
   4  -7   5       22.15       34.95      7.79 o
   5  -7   5        0.20        1.94      9.13 o
  -8  -6   5        1.17        4.42      9.33 o
  -7  -6   5        5.98        7.90     21.32 o
  -6  -6   5       10.48       12.40      6.63 o
  -5  -6   5       74.09       76.68      6.85 o
  -4  -6   5        1.93       -3.97      3.97 o
  -3  -6   5      241.66      242.13      7.34 o
  -2  -6   5      498.76      496.07     12.03 o
  -1  -6   5       52.29       58.22      4.40 o
   0  -6   5       22.18       19.66      3.91 o
   1  -6   5       80.08       89.80      4.77 o
   2  -6   5      269.61      294.78      7.90 o
   3  -6   5       67.13       63.96      6.63 o
   4  -6   5       10.69       10.33      6.59 o
   5  -6   5        5.01        6.43      7.13 o
   6  -6   5        2.20       -4.30      7.72 o
  -8  -5   5       35.00       50.91      9.84 o
  -7  -5   5       35.57       34.99      8.58 o
  -6  -5   5       23.61       14.10      7.49 o
  -5  -5   5      225.92      229.36      9.06 o
  -4  -5   5     1446.10     1414.61     21.11 o
  -3  -5   5      141.50      127.86      4.41 o
  -2  -5   5      207.87      215.39      5.79 o
  -1  -5   5        0.68        0.77      3.38 o
   0  -5   5      833.22      792.82     11.60 o
   1  -5   5      244.23      281.50      6.13 o
   2  -5   5        7.06        8.43      3.70 o
   3  -5   5      209.93      173.85      6.10 o
   4  -5   5       44.98       41.43      6.07 o
   5  -5   5        2.52        3.00      5.86 o
   6  -5   5        2.79       11.64      6.83 o
   7  -5   5       22.76       34.46     17.03 o
  -8  -4   5       19.70       -1.02      8.67 o
  -7  -4   5       57.41       64.33     15.61 o
  -6  -4   5      279.68      273.20     14.30 o
  -5  -4   5      403.34      403.74     11.37 o
  -4  -4   5        0.36       -2.96      3.55 o
  -3  -4   5      219.78      236.22      5.62 o
  -2  -4   5       22.69       27.04      3.01 o
  -1  -4   5      485.79      479.81      8.62 o
   0  -4   5        6.77        4.61      2.57 o
   1  -4   5      700.05      661.27      9.68 o
   2  -4   5      667.01      654.68      9.63 o
   3  -4   5        4.96        3.07      2.76 o
   4  -4   5        8.59       13.75      4.74 o
   5  -4   5       64.76       68.75      6.74 o
   6  -4   5       38.82       36.08      6.14 o
   7  -4   5       10.57       22.75      6.52 o
   8  -4   5        0.33        2.08      8.55 o
  -8  -3   5        1.13       -7.18      7.18 o
  -7  -3   5       86.19       80.02     16.70 o
  -6  -3   5       19.95       27.61      6.26 o
  -5  -3   5      340.19      337.03      7.38 o
  -4  -3   5      924.10      930.61     12.03 o
  -3  -3   5       55.55       61.65      3.16 o
  -2  -3   5        5.38        3.31      2.68 o
  -1  -3   5      757.93      726.01     10.72 o
   0  -3   5     3016.91     2888.21     33.85 o
   1  -3   5     1468.35     1474.61     18.87 o
   2  -3   5      134.05      134.27      3.34 o
   3  -3   5      276.35      256.59      5.16 o
   4  -3   5       87.80      101.36      3.08 o
   5  -3   5       68.73       78.23      4.15 o
   6  -3   5        2.23        3.64      4.71 o
   7  -3   5       45.98       57.66      5.88 o
   8  -3   5        5.24       -3.47      8.66 o
  -8  -2   5        1.20        5.21     10.95 o
  -7  -2   5       47.60       43.13      8.36 o
  -6  -2   5      332.86      334.18     13.30 o
  -5  -2   5      289.36      287.19      8.31 o
  -4  -2   5       55.46       59.51      3.11 o
  -3  -2   5       49.16       49.13      2.60 o
  -2  -2   5     1034.39      987.73     12.74 o
  -1  -2   5     2657.71     2568.43     26.91 o
   0  -2   5      179.44      198.94      4.28 o
   1  -2   5      903.08      880.61     10.32 o
   2  -2   5      449.02      463.35      8.13 o
   3  -2   5       74.53       73.68      2.34 o
   4  -2   5        8.04        4.79      1.95 o
   5  -2   5      199.55      214.00      5.09 o
   6  -2   5      186.01      183.89      5.42 o
   7  -2   5       34.33       27.68      9.53 o
   8  -2   5        5.85       -0.63      7.40 o
   9  -2   5        0.40       -3.04      9.03 o
  -8  -1   5       52.30       57.22      8.23 o
  -7  -1   5       47.67       48.22      9.82 o
  -6  -1   5       48.61       39.81      7.44 o
  -5  -1   5        4.72        5.93      3.96 o
  -4  -1   5       20.66       18.65      2.70 o
  -3  -1   5      242.79      226.36      4.65 o
  -2  -1   5       73.58       56.91      4.66 o
  -1  -1   5     3708.64     3917.80     38.12 o
   0  -1   5     2515.80     2510.15     26.71 o
   1  -1   5      299.69      299.66      4.00 o
   2  -1   5        9.12        7.92      1.35 o
   3  -1   5      117.76       98.18      2.80 o
   4  -1   5     1410.48     1329.35     15.36 o
   5  -1   5      317.06      304.82      4.95 o
   6  -1   5        1.53       -0.49      3.60 o
   7  -1   5       17.91       12.76      5.54 o
   8  -1   5        8.95        5.32      6.49 o
   9  -1   5        4.52        7.80      7.53 o
  -8   0   5        2.21       -4.33      8.16 o
  -7   0   5        0.22        6.73      7.23 o
  -6   0   5        4.27        4.39      6.42 o
  -5   0   5       16.88       19.64      4.37 o
  -4   0   5       55.85       55.82      3.44 o
  -3   0   5       92.58       90.12      3.08 o
  -2   0   5     3385.67     3420.26     39.80 o
  -1   0   5     1357.25     1377.76     15.58 o
   0   0   5      755.69      764.12      7.87 o
   1   0   5        7.04        6.83      1.34 o
   2   0   5     1228.50     1110.42     15.57 o
   3   0   5      732.50      719.08      8.55 o
   4   0   5      438.72      468.96      6.90 o
   5   0   5       45.48       59.72      2.49 o
   6   0   5       35.68       36.06      2.95 o
   7   0   5        0.66        5.54      4.41 o
   8   0   5        0.63        6.27      5.46 o
   9   0   5        7.43       14.36     11.57 o
  10   0   5        5.14       13.18     12.80 o
  -8   1   5        6.65        5.05      8.71 o
  -7   1   5       13.03       27.38      7.92 o
  -6   1   5        2.45        7.23      6.51 o
  -5   1   5       31.56       35.80      4.41 o
  -4   1   5      575.93      535.89     12.34 o
  -3   1   5     1991.39     2000.83     24.13 o
  -2   1   5       33.55       27.46      2.30 o
  -1   1   5      239.73      221.60      4.21 o
   0   1   5       27.10       30.97      3.42 o
   1   1   5      347.46      329.11      4.17 o
   2   1   5        1.81        0.88      0.79 o
   3   1   5     2354.90     2292.75     24.50 o
   4   1   5     4388.90     4463.75     74.27 o
   5   1   5      559.90      526.40      9.47 o
   6   1   5       21.53       16.39      2.71 o
   7   1   5       89.15       99.43      3.75 o
   8   1   5       45.83       47.62      4.72 o
   9   1   5        2.02        2.57      5.46 o
  10   1   5        0.36        8.41      6.71 o
  -8   2   5        1.54        8.56     11.54 o
  -7   2   5        0.33       -0.50      7.45 o
  -6   2   5        3.73       20.03      7.01 o
  -5   2   5       92.09      117.12      5.99 o
  -4   2   5       63.37       87.27      3.72 o
  -3   2   5       15.28       15.99      3.36 o
  -2   2   5     1213.81     1185.64     13.97 o
  -1   2   5      296.99      294.88      4.32 o
   0   2   5      730.49      718.37      7.99 o
   1   2   5     1767.38     1773.29     17.46 o
   2   2   5     5684.95     5532.07     63.06 o
   3   2   5     3497.75     3598.91     38.24 o
   4   2   5       78.50       75.38      2.84 o
   8   2   5        0.09        2.10      3.78 o
   9   2   5       30.02       36.79      5.64 o
  10   2   5        1.71        4.46      5.85 o
  -7   3   5        0.52        8.36     10.26 o
  -6   3   5        8.44       10.99      7.08 o
  -5   3   5        9.78       22.90      6.03 o
  -4   3   5      164.70      168.01      4.88 o
  -3   3   5      372.05      357.37      5.98 o
  -2   3   5       46.29       65.37      2.72 o
  -1   3   5        0.52       14.30      5.54 o
   0   3   5      557.36      498.06      8.30 o
   1   3   5     2863.59     2911.98     29.99 o
   2   3   5      858.07      963.36     10.33 o
   3   3   5     2267.64     2171.79     22.26 o
   4   3   5       77.86       82.82      4.72 o
   5   3   5       80.32       75.61      2.42 o
   6   3   5        1.35       -0.49      7.98 o
   7   3   5      279.96      312.76     19.15 o
   8   3   5      130.82      134.82     13.71 o
   9   3   5       47.18       41.84     12.45 o
  -7   4   5        0.13        9.25     10.49 o
  -6   4   5       11.13        9.90      6.70 o
  -5   4   5       24.96       25.13      5.90 o
  -4   4   5       25.34       39.65      4.48 o
  -3   4   5       17.45       12.58      3.10 o
  -2   4   5       11.61       19.70      2.71 o
  -1   4   5      409.76      427.77      9.00 o
   0   4   5      289.03      248.76      6.22 o
   1   4   5      519.47      558.71      6.98 o
   2   4   5     1840.80     1884.31     22.11 o
   3   4   5      142.88      138.61      4.13 o
   4   4   5       42.87       49.09      1.99 o
   5   4   5      510.95      495.27     12.27 o
   6   4   5      797.83      778.45     14.85 o
   7   4   5      110.54       76.70     11.94 o
   8   4   5       41.03       36.52     11.58 o
   9   4   5        5.18        5.19     12.97 o
  10   4   5        9.48        1.67      7.65 o
  -6   5   5        3.16       -7.47      7.47 o
  -5   5   5        3.97       -1.01      8.46 o
  -4   5   5       38.97       45.84      5.89 o
  -3   5   5        0.38       -2.41      3.84 o
  -2   5   5      114.39      120.00      4.79 o
  -1   5   5       33.88       37.25      2.85 o
   0   5   5     1312.99     1253.08     17.08 o
   1   5   5     1076.56     1053.88     11.98 o
   2   5   5       51.99       51.72      2.19 o
   3   5   5        0.05       -1.62      1.62 o
   4   5   5      475.20      486.82      6.06 o
   5   5   5      836.29      837.39     13.27 o
   6   5   5       78.12       62.67      2.58 o
   7   5   5       56.81       65.81      4.12 o
   8   5   5       26.52       35.00      3.53 o
   9   5   5        7.59        7.83      6.50 o
  10   5   5        0.17        2.49      9.50 o
  -5   6   5        0.16        5.83     19.60 o
  -4   6   5        0.28        0.85      7.82 o
  -3   6   5        6.55        8.08      4.94 o
  -2   6   5      116.11      136.85      4.54 o
  -1   6   5      510.30      520.27      9.72 o
   0   6   5        0.87        0.46      2.26 o
   1   6   5      386.94      358.04      5.78 o
   2   6   5       83.76       84.66      2.92 o
   3   6   5      328.15      324.58      5.27 o
   4   6   5      104.60       99.70      2.58 o
   5   6   5      173.07      169.74      3.78 o
   6   6   5      192.91      180.71      7.44 o
   7   6   5       84.88       71.32      6.82 o
   8   6   5       12.48        9.92      4.30 o
   9   6   5        0.89        8.89      4.49 o
  10   6   5       74.12       61.07     11.03 o
  -5   7   5        0.59        3.36     14.13 o
  -4   7   5        0.12        2.60     17.25 o
  -3   7   5       47.84       46.25      8.53 o
  -2   7   5       33.21       26.32      4.44 o
  -1   7   5      104.11      114.74      5.05 o
   0   7   5      166.14      163.99      5.37 o
   1   7   5      150.25      125.55      4.06 o
   2   7   5       11.89       16.67      3.03 o
   3   7   5       19.22       13.01      3.01 o
   4   7   5      782.72      785.01     11.45 o
   5   7   5      260.46      251.24      6.14 o
   6   7   5       17.77       16.68      2.75 o
   7   7   5        0.24       -1.55      4.71 o
   8   7   5       31.03       34.27      5.39 o
   9   7   5       25.93       23.28      8.17 o
  10   7   5       12.19        0.08      5.89 o
  -4   8   5       19.75       34.68     10.71 o
  -3   8   5        1.68        8.10      8.33 o
  -2   8   5       67.83       62.87      6.44 o
  -1   8   5       25.91       29.87      4.87 o
   0   8   5        0.43        6.46      4.32 o
   1   8   5        1.01        3.78      3.85 o
   2   8   5      465.51      453.10     14.09 o
   3   8   5      124.31      131.28      5.44 o
   4   8   5      188.73      179.07     11.49 o
   5   8   5       67.12       71.80      5.58 o
   6   8   5       23.95       29.52      6.57 o
   7   8   5       34.48       39.90      8.56 o
   8   8   5        2.57       -5.76      7.08 o
   9   8   5        4.26        9.35      7.74 o
  -3   9   5        1.15        0.84      9.58 o
  -2   9   5        3.33       -2.54      7.61 o
  -1   9   5       13.89       29.75      5.61 o
   0   9   5        0.56       -0.70      5.06 o
   1   9   5       71.58       79.11      5.31 o
   2   9   5       71.64       79.61      6.92 o
   3   9   5        5.31       -1.44      6.29 o
   4   9   5      387.04      367.80     11.15 o
   5   9   5        9.42       16.54      5.75 o
   6   9   5        0.22        6.14      5.34 o
   7   9   5        8.40       12.85      4.95 o
   8   9   5       35.72       46.22     15.64 o
   9   9   5       16.26       28.65     10.38 o
  -1  10   5        4.40       13.89      7.17 o
   0  10   5        8.66       13.24      7.69 o
   1  10   5        0.91       -7.24      7.24 o
   2  10   5      136.86      135.35      8.42 o
   3  10   5       76.70       77.30      7.72 o
   4  10   5        0.04        0.76      6.86 o
   5  10   5       21.78       16.91      6.72 o
   6  10   5       85.15       97.22      7.37 o
   7  10   5       75.48       78.60      7.46 o
   8  10   5        1.13       -0.60     12.15 o
   0  11   5        1.41       -4.51     15.84 o
   1  11   5       36.66       35.50     15.84 o
   2  11   5       19.20       28.61     16.17 o
   3  11   5        9.78        1.41     11.50 o
   4  11   5       10.88       -2.23      7.95 o
   5  11   5       25.20       21.28     15.36 o
   6  11   5        3.34      -10.45     10.45 o
   7  11   5        2.47        5.97      7.95 o
  -4  -9   6       31.33       23.17     10.83 o
  -3  -9   6      148.37      153.23     12.74 o
  -2  -9   6       28.65       31.19      8.34 o
  -1  -9   6       20.35       23.18      8.86 o
   0  -9   6       16.48       13.85      9.76 o
   1  -9   6        2.95        3.10     10.22 o
  -6  -8   6        1.11        3.72     10.95 o
  -5  -8   6       39.12       45.71     10.65 o
  -4  -8   6      105.63      107.24     10.59 o
  -3  -8   6        4.38       14.56      9.24 o
  -2  -8   6      163.73      164.59     10.61 o
  -1  -8   6       69.89       50.59      6.22 o
   0  -8   6       10.21        5.86      6.24 o
   1  -8   6       17.53       13.03      9.45 o
   2  -8   6       21.97       28.50      9.24 o
   3  -8   6       41.78       49.40      9.93 o
  -6  -7   6        1.80       -0.37      9.41 o
  -5  -7   6       47.26       47.36      9.90 o
  -4  -7   6      205.46      189.72     23.90 o
  -3  -7   6      469.48      476.84     13.85 o
  -2  -7   6       57.38       64.84      7.34 o
  -1  -7   6       17.03       11.21      5.61 o
   0  -7   6       18.98       18.47      5.06 o
   1  -7   6      201.38      230.01      8.05 o
   2  -7   6       55.87       73.66      9.79 o
   3  -7   6        8.43        2.46      8.57 o
   4  -7   6        3.76        8.78      8.32 o
   5  -7   6        1.53        0.92      9.74 o
  -7  -6   6        8.01       -0.98      9.65 o
  -6  -6   6      119.80      119.08     12.39 o
  -5  -6   6      315.23      310.60     14.31 o
  -4  -6   6      362.54      330.84     11.33 o
  -3  -6   6       34.21       37.14      5.16 o
  -2  -6   6        0.49       -4.48      4.48 o
  -1  -6   6        1.89        3.76      4.97 o
   0  -6   6      183.54      213.57      6.72 o
   1  -6   6        0.96       -1.11      4.47 o
   2  -6   6      178.29      175.96      7.01 o
   3  -6   6       18.43       29.67      8.89 o
   4  -6   6        7.18        1.24      6.64 o
   5  -6   6        8.90       -4.85     11.54 o
   6  -6   6        0.58        2.66      8.11 o
  -7  -5   6       44.10       45.38     11.65 o
  -6  -5   6      143.12      134.15     10.31 o
  -5  -5   6       17.48       11.62      9.11 o
  -4  -5   6      111.21      107.03      6.38 o
  -3  -5   6      136.37      145.02      5.95 o
  -2  -5   6       36.05       26.59      4.36 o
  -1  -5   6        1.01       -2.81      3.62 o
   0  -5   6      986.21      965.17     15.31 o
   1  -5   6      934.65      915.06     17.31 o
   2  -5   6      110.13      124.98      4.88 o
   3  -5   6        2.69        2.35      5.64 o
   4  -5   6        4.62        2.50      6.04 o
   5  -5   6       30.25       27.56      6.54 o
   6  -5   6        4.27       13.91      6.92 o
   7  -5   6        1.23        6.65      8.26 o
  -8  -4   6        3.54       -7.57      9.73 o
  -7  -4   6       11.61       15.27      9.23 o
  -6  -4   6       92.34       75.74      8.77 o
  -5  -4   6      274.96      299.34     12.71 o
  -4  -4   6      205.14      210.70      7.02 o
  -3  -4   6        2.00        0.10      3.60 o
  -2  -4   6      277.64      269.02      7.18 o
  -1  -4   6     1968.35     1942.63     27.64 o
   0  -4   6     1711.17     1742.86     22.51 o
   1  -4   6        0.15       -1.83      3.02 o
   2  -4   6       32.57       25.95      3.03 o
   3  -4   6       70.37       63.10      4.10 o
   4  -4   6       92.20       96.98      8.35 o
   5  -4   6        1.04        0.59      5.24 o
   6  -4   6       12.37       12.17      6.12 o
   7  -4   6        4.10        2.28      6.31 o
  -8  -3   6       17.99       21.84      8.33 o
  -7  -3   6      111.20      125.26     11.93 o
  -6  -3   6      323.99      348.10     12.26 o
  -5  -3   6       38.41       43.62      5.89 o
  -4  -3   6       24.74       22.66      4.16 o
  -3  -3   6      567.71      556.33      8.76 o
  -2  -3   6      926.85      919.25     12.44 o
  -1  -3   6       24.72       19.81      3.33 o
   0  -3   6      712.03      759.27     10.81 o
   1  -3   6      202.26      196.52      4.81 o
   2  -3   6       66.32       59.37      3.00 o
   3  -3   6       33.73       42.92      3.21 o
   4  -3   6      203.92      195.61      6.43 o
   5  -3   6      258.06      253.88      7.15 o
   6  -3   6        5.52        1.42      7.44 o
   7  -3   6        3.51       -1.42      5.15 o
   8  -3   6        0.31       -8.79      8.79 o
  -8  -2   6       26.75       33.52      8.80 o
  -7  -2   6       31.73       58.68     18.07 o
  -6  -2   6        0.02       -1.43      7.72 o
  -5  -2   6       63.95       66.01      5.62 o
  -4  -2   6       78.49       77.69      3.78 o
  -3  -2   6        7.84       -2.69      2.69 o
  -2  -2   6      572.18      583.60      8.39 o
  -1  -2   6     2119.71     2025.24     22.66 o
   0  -2   6     1159.29     1257.63     22.81 o
   1  -2   6        3.43        4.34      4.17 o
   2  -2   6      261.30      256.07      4.55 o
   3  -2   6      731.40      699.03     11.91 o
   4  -2   6      386.68      370.92      6.33 o
   5  -2   6        7.93        3.39      3.11 o
   6  -2   6        2.61        3.54      3.10 o
   7  -2   6        5.73       11.91      9.42 o
   8  -2   6        0.19        4.56      7.95 o
   9  -2   6        0.03        7.93      9.08 o
  -8  -1   6       12.01        5.60      8.58 o
  -7  -1   6       51.53       54.66      9.26 o
  -6  -1   6       85.11       98.92      9.22 o
  -5  -1   6        0.19       -6.64      6.64 o
  -4  -1   6      409.67      363.09      7.31 o
  -3  -1   6     2073.32     2029.55     23.47 o
  -2  -1   6     2471.48     2336.08     24.82 o
  -1  -1   6      146.71      146.36      3.26 o
   0  -1   6      157.31      147.92      4.43 o
   1  -1   6     2181.75     2203.67     23.63 o
   2  -1   6     1580.86     1490.06     18.87 o
   3  -1   6      322.92      333.51      5.14 o
   4  -1   6      410.18      405.04      6.13 o
   5  -1   6      150.29      139.32      3.66 o
   6  -1   6        8.25       15.85      5.14 o
   7  -1   6        0.06        1.18      5.73 o
   8  -1   6        5.13        6.41     10.31 o
   9  -1   6        6.55       14.85      7.89 o
  -8   0   6       27.11       14.56      9.25 o
  -7   0   6        8.10        4.62      8.15 o
  -6   0   6       51.01       56.29      7.42 o
  -5   0   6      277.97      275.79      8.86 o
  -4   0   6      354.21      375.73      8.04 o
  -3   0   6       85.74       86.68      3.48 o
  -2   0   6      126.81      121.81      3.42 o
  -1   0   6      273.69      298.05      4.82 o
   0   0   6      666.04      641.01      7.41 o
   1   0   6      910.69      927.14     10.11 o
   2   0   6      214.69      202.23      3.72 o
   3   0   6     2083.39     1989.27     22.62 o
   4   0   6        5.24        7.24      1.62 o
   5   0   6       14.25       11.72      2.36 o
   6   0   6       32.80       38.74      3.43 o
   7   0   6       62.71       82.16      5.56 o
   8   0   6       38.48       39.64     12.73 o
   9   0   6        0.33       -0.28      6.57 o
  -8   1   6        0.75       15.90     16.03 o
  -7   1   6        0.74       -2.42      8.18 o
  -6   1   6       13.00        7.60      7.23 o
  -5   1   6       67.31       70.92      5.76 o
  -4   1   6      348.59      347.83      8.23 o
  -3   1   6     1180.07     1153.82     14.94 o
  -2   1   6      403.00      392.66      6.91 o
  -1   1   6      233.98      219.75      4.24 o
   0   1   6      132.53      116.75      2.90 o
   1   1   6     3949.38     3866.31     41.45 o
   2   1   6     1456.76     1428.48     16.59 o
   3   1   6       74.29       74.63      1.97 o
   4   1   6       71.88       77.36      2.47 o
   5   1   6       28.20       30.78      2.26 o
   6   1   6      582.05      531.77     10.39 o
   7   1   6       16.64        8.02      2.80 o
   8   1   6        9.79       15.22      4.34 o
   9   1   6        5.38       13.51      5.28 o
  10   1   6        0.88        3.77      7.57 o
  -7   2   6        1.00       -8.37      8.37 o
  -6   2   6        3.09       -3.06      7.40 o
  -5   2   6      138.17      119.64      7.90 o
  -4   2   6      355.66      346.83     10.62 o
  -3   2   6      359.65      362.70      5.76 o
  -2   2   6       67.14       85.15      2.93 o
  -1   2   6      576.27      590.16      7.16 o
   0   2   6     3980.97     3970.30     44.67 o
   1   2   6       17.31        9.55      1.53 o
   2   2   6        3.49        1.10      1.30 o
   3   2   6       58.29       66.70      1.64 o
   4   2   6       26.44       24.77      1.74 o
   5   2   6       10.41        8.49      2.17 o
   6   2   6       35.72       31.51      3.77 o
   8   2   6       25.04       28.76     13.03 o
   9   2   6        0.68       -4.08      5.85 o
  10   2   6        1.41        1.01      8.63 o
  -7   3   6        3.37        7.72     10.45 o
  -6   3   6       43.30       61.00      8.62 o
  -5   3   6       13.36       10.91      6.83 o
  -4   3   6       14.44       25.39      4.12 o
  -3   3   6        6.00        5.88      2.72 o
  -2   3   6      432.64      415.16      6.78 o
  -1   3   6      228.06      226.96      4.61 o
   0   3   6      275.54      220.19      5.52 o
   1   3   6     1769.00     1628.68     17.24 o
   2   3   6      608.59      583.96      6.98 o
   3   3   6       53.90       57.10      1.92 o
   4   3   6       58.16       57.55      2.13 o
   5   3   6      600.56      613.15     13.06 o
   6   3   6      396.89      401.39     22.48 o
   7   3   6        1.47       -5.05      9.70 o
   8   3   6        8.82       20.24     12.24 o
   9   3   6        0.09        5.93     12.73 o
  -6   4   6        0.22       -3.02      9.15 o
  -5   4   6       30.84       26.56      6.43 o
  -4   4   6        0.50        4.00      4.61 o
  -3   4   6       10.01       18.93      3.71 o
  -2   4   6       59.49       47.93      3.31 o
  -1   4   6      885.36      882.34     15.91 o
   0   4   6      616.40      614.31     10.27 o
   1   4   6       25.03       22.83      1.88 o
   2   4   6        2.47       -0.49      0.87 o
   3   4   6      624.52      572.19      7.45 o
   4   4   6     1263.51     1230.77     13.88 o
   5   4   6       96.55       85.97      2.56 o
   6   4   6       30.70       35.56      2.75 o
   7   4   6       21.59       11.17      9.75 o
   8   4   6       39.23       62.25     13.41 o
   9   4   6        0.13      -11.17     13.11 o
  -6   5   6       16.98       28.25      8.39 o
  -5   5   6        0.18        7.70      6.70 o
  -4   5   6        2.08        0.34     11.66 o
  -3   5   6       94.29       92.89      4.81 o
  -2   5   6      438.60      402.42      7.84 o
  -1   5   6      218.26      187.70      5.35 o
   0   5   6        7.89        6.96      1.92 o
   1   5   6      268.81      231.51      4.44 o
   2   5   6      405.83      444.96      9.16 o
   3   5   6      389.62      419.52      5.69 o
   4   5   6       16.20       13.47      1.70 o
   5   5   6      789.75      769.98     11.76 o
   6   5   6      129.38      124.30      4.41 o
   7   5   6       71.65       64.65      4.92 o
   8   5   6       11.62       27.34     13.11 o
   9   5   6       34.72       46.43     13.98 o
  -5   6   6        0.28       -1.26      9.77 o
  -4   6   6       13.30       28.63      8.49 o
  -3   6   6       13.90       26.21      5.40 o
  -2   6   6       43.51       51.31      4.49 o
  -1   6   6      162.94      148.74      5.61 o
   0   6   6        6.89        6.21      2.31 o
   1   6   6      234.88      225.64      4.85 o
   2   6   6       51.32       45.95      2.70 o
   3   6   6      614.33      617.30      7.89 o
   4   6   6      694.55      683.46      8.42 o
   5   6   6       25.42       23.85      2.19 o
   6   6   6        0.21       -2.49      4.31 o
   7   6   6        2.31        3.89      3.83 o
   8   6   6       29.65       27.95      5.30 o
   9   6   6        4.21        4.22      4.14 o
  10   6   6        1.07        1.60      7.37 o
  -4   7   6        2.56        0.51      9.03 o
  -3   7   6       18.90       26.60     10.04 o
  -2   7   6       42.83       51.35      5.17 o
  -1   7   6        3.99       11.78      4.37 o
   0   7   6       11.12       11.78      3.78 o
   1   7   6       19.33       21.10      3.70 o
   2   7   6      815.49      840.84     12.05 o
   3   7   6      300.30      298.94      6.18 o
   4   7   6       47.58       39.92      3.27 o
   5   7   6       11.67        4.18      3.19 o
   6   7   6       20.06       22.25      7.11 o
   7   7   6       15.30        5.29      5.67 o
   8   7   6       15.34       28.31      5.15 o
   9   7   6       17.84       22.23      5.09 o
  10   7   6       22.91       20.73      5.10 o
  -3   8   6        5.63       18.73      8.46 o
  -2   8   6        6.42        8.62      5.88 o
  -1   8   6        7.06        8.05      4.98 o
   0   8   6       77.52      100.72      6.82 o
   1   8   6       87.50       85.01      4.90 o
   2   8   6       27.86       28.57      4.01 o
   3   8   6       20.20       14.21      5.53 o
   4   8   6       68.43       77.23      5.59 o
   5   8   6        1.80       -3.01      4.90 o
   6   8   6        3.22       -2.75      3.88 o
   7   8   6       71.75       82.17      8.13 o
   8   8   6       44.95       34.17      7.93 o
   9   8   6        4.23        1.59      7.59 o
  -2   9   6        0.45        3.28      7.62 o
  -1   9   6       13.75       11.25      5.74 o
   0   9   6       12.99       10.39      5.22 o
   1   9   6       81.54       84.78      7.14 o
   2   9   6       83.05       81.87      8.05 o
   3   9   6       24.37       32.06      6.71 o
   4   9   6       18.13       22.32      6.21 o
   5   9   6        4.59        6.58      5.60 o
   6   9   6       53.81       66.73      6.00 o
   7   9   6       11.60       -3.29      7.88 o
   8   9   6        2.92        1.17     11.36 o
   9   9   6        1.48      -10.11     10.11 o
  -1  10   6        6.79       16.36      7.99 o
   0  10   6       42.23       48.25      8.60 o
   1  10   6        0.66       -2.63      7.74 o
   2  10   6        9.84        4.34      7.24 o
   3  10   6       16.95       15.58      6.93 o
   4  10   6       54.87       57.01      7.04 o
   5  10   6       28.69       36.56      7.07 o
   6  10   6        3.59        1.91      6.46 o
   7  10   6       39.30       52.33      6.90 o
   8  10   6        1.86       10.32     11.33 o
   1  11   6       14.62       20.37      9.99 o
   2  11   6        3.48       20.68     10.04 o
   3  11   6       18.31       30.92      8.95 o
   4  11   6       14.74       14.83     11.25 o
   5  11   6        2.28        1.72      8.19 o
   6  11   6       54.41       61.24      9.10 o
   7  11   6        0.77        4.34     13.57 o
  -3  -9   7       32.45       22.92     11.85 o
  -2  -9   7       14.72       10.43     11.18 o
  -1  -9   7       10.21        0.61      8.56 o
   0  -9   7        5.54        7.78     10.96 o
  -5  -8   7       18.37       12.84     11.37 o
  -4  -8   7      150.75      149.43     19.94 o
  -3  -8   7       66.05       61.93     10.11 o
  -2  -8   7       12.63       14.99      6.84 o
  -1  -8   7        1.25       -1.68      6.85 o
   0  -8   7       78.95       90.09      8.39 o
   1  -8   7       50.25       70.28     10.20 o
   2  -8   7        0.04      -10.55     19.09 o
   3  -8   7       18.60       21.72     10.95 o
  -6  -7   7       77.76       56.90     10.54 o
  -5  -7   7      129.66      137.58     11.93 o
  -4  -7   7       18.33       27.37      8.70 o
  -3  -7   7       15.68       13.80      7.43 o
  -2  -7   7       34.66       44.52      6.75 o
  -1  -7   7      208.04      225.38     11.69 o
   0  -7   7        8.58       18.85      5.74 o
   1  -7   7       60.92       63.57      8.86 o
   2  -7   7       67.27       57.99     16.09 o
   3  -7   7        0.03       14.62      9.04 o
   4  -7   7        0.10       -3.60     11.17 o
  -6  -6   7       14.48        8.88      9.98 o
  -5  -6   7       36.67       25.82      9.01 o
  -4  -6   7       16.57       15.60      9.27 o
  -3  -6   7       23.28       19.05      5.95 o
  -2  -6   7       25.25       24.41      5.39 o
  -1  -6   7       52.74       50.58      5.61 o
   0  -6   7      243.03      239.18      8.02 o
   1  -6   7      114.29      123.86      7.96 o
   2  -6   7       13.86       15.91      9.37 o
   3  -6   7        0.02        1.22      6.70 o
   4  -6   7       38.58       52.33      7.90 o
   5  -6   7       12.27        2.05      8.89 o
  -7  -5   7       13.03       -1.27     10.43 o
  -6  -5   7      110.63      119.58     12.24 o
  -5  -5   7      110.89      121.84     10.83 o
  -4  -5   7       14.55        0.41     10.20 o
  -3  -5   7       73.31       73.17      5.91 o
  -2  -5   7      706.71      698.38     13.60 o
  -1  -5   7      335.01      335.58      9.56 o
   0  -5   7        5.34       -0.70      4.37 o
   1  -5   7       39.01       37.69      4.65 o
   2  -5   7       23.02       19.82      5.22 o
   3  -5   7       82.35       92.80      7.08 o
   4  -5   7        1.68       -3.84      6.33 o
   5  -5   7       23.45       29.06      7.08 o
   6  -5   7       13.18        9.71      7.63 o
  -7  -4   7       99.16      134.78     12.02 o
  -6  -4   7       26.95       29.20      8.89 o
  -5  -4   7       45.73       34.55      9.14 o
  -4  -4   7      117.21       99.19      6.33 o
  -3  -4   7      595.07      555.32     13.56 o
  -2  -4   7      264.72      278.83      7.59 o
  -1  -4   7      279.12      262.26      7.08 o
   0  -4   7      588.69      570.82     10.96 o
   1  -4   7        0.06        2.43      3.39 o
   2  -4   7      124.47      138.00      4.96 o
   3  -4   7       56.52       60.63      4.68 o
   4  -4   7      145.96      160.44      7.58 o
   5  -4   7       20.60       16.51      6.29 o
   6  -4   7        0.02       -0.22      6.52 o
   7  -4   7        0.01       -6.29      6.60 o
  -7  -3   7        0.08       -5.31     18.35 o
  -6  -3   7        4.63       11.59      8.93 o
  -5  -3   7       73.07       55.24     17.04 o
  -4  -3   7       92.29       79.42      6.75 o
  -3  -3   7      148.80      153.56      6.22 o
  -2  -3   7     1384.82     1422.93     21.38 o
  -1  -3   7      457.74      473.44     10.43 o
   0  -3   7       16.73       27.18      3.12 o
   1  -3   7       15.02       13.29      2.89 o
   2  -3   7      696.78      687.13     10.77 o
   3  -3   7      607.73      611.78     10.36 o
   4  -3   7        2.60        8.02      4.66 o
   5  -3   7       58.42       59.41      7.39 o
   6  -3   7        8.81        9.43      5.28 o
   7  -3   7        7.36        9.57      5.36 o
   8  -3   7        1.14       -3.26     12.30 o
  -7  -2   7        6.50        8.63     12.54 o
  -6  -2   7        6.13       10.97      7.39 o
  -5  -2   7       36.44       38.81      6.79 o
  -4  -2   7      233.64      263.86      7.78 o
  -3  -2   7     1069.46     1077.72     14.22 o
  -2  -2   7       99.66       96.80      4.27 o
  -1  -2   7       36.19       29.34      3.33 o
   0  -2   7       82.20       66.05      3.31 o
   1  -2   7      694.03      668.81      9.90 o
   2  -2   7      101.69      123.82      3.37 o
   3  -2   7      114.69      112.01      3.13 o
   4  -2   7      159.20      153.83      4.63 o
   5  -2   7       47.37       45.51      3.71 o
   6  -2   7        0.96        3.87      3.30 o
   7  -2   7        4.31        9.46      7.04 o
   8  -2   7        5.53       -3.84      8.07 o
  -7  -1   7       12.86       17.22      8.81 o
  -6  -1   7       67.76       92.70     17.48 o
  -5  -1   7      211.59      207.99     10.54 o
  -4  -1   7      315.64      304.87      8.82 o
  -3  -1   7       14.54       10.25      3.13 o
  -2  -1   7       48.94       52.54      3.44 o
  -1  -1   7      110.29      118.21      3.71 o
   0  -1   7        8.45       -0.22      3.48 o
   1  -1   7     1153.91     1125.40     13.81 o
   2  -1   7     1275.79     1269.88     15.28 o
   3  -1   7      514.15      525.73      7.20 o
   4  -1   7       45.56       42.78      2.50 o
   5  -1   7       11.78       17.12      2.59 o
   6  -1   7      132.28      132.15     16.33 o
   7  -1   7       30.04       36.59      7.20 o
   8  -1   7        0.06       -1.25      6.84 o
   9  -1   7        0.06        2.96      7.96 o
  -7   0   7       22.31       32.55      8.85 o
  -6   0   7       45.65       62.70     11.42 o
  -5   0   7        3.54        5.34      7.97 o
  -4   0   7       48.46       53.85      5.54 o
  -3   0   7      111.04      110.35      4.25 o
  -2   0   7       49.98       45.39      3.14 o
  -1   0   7      122.17      117.20      3.69 o
   0   0   7     1835.51     1815.79     19.93 o
   1   0   7     3370.19     3373.81     34.21 o
   2   0   7      479.70      499.51      7.62 o
   3   0   7      237.38      257.78      3.85 o
   4   0   7       50.14       49.36      2.06 o
   5   0   7      153.66      144.82      4.79 o
   6   0   7        4.53        4.35      3.56 o
   7   0   7       12.16       29.65      5.38 o
   8   0   7        9.14       11.70      5.77 o
   9   0   7        0.04       -3.67      6.81 o
  -7   1   7        0.50       -5.58      8.42 o
  -6   1   7       34.55       45.61      7.98 o
  -5   1   7      119.61      146.39      8.02 o
  -4   1   7        6.89       17.95      4.52 o
  -3   1   7      107.96      114.03      3.80 o
  -2   1   7      614.27      566.96     10.89 o
  -1   1   7     1720.16     1654.37     20.25 o
   0   1   7      873.49      852.29     16.03 o
   1   1   7      103.29       83.83      3.39 o
   2   1   7     1302.65     1275.85     16.50 o
   3   1   7        6.43        4.62      1.90 o
   4   1   7      123.79      123.39      3.01 o
   5   1   7      227.98      284.67      5.34 o
   6   1   7     1232.12     1208.40     22.31 o
   7   1   7      121.59      110.54      4.41 o
   8   1   7        3.06        1.91      7.40 o
   9   1   7        0.58        6.40      5.68 o
  10   1   7        0.65        4.71      6.18 o
  -7   2   7       13.94        4.20     11.44 o
  -6   2   7       11.03       20.84     10.74 o
  -5   2   7       13.96       21.81     10.82 o
  -4   2   7        6.74        4.86      4.73 o
  -3   2   7        1.29        3.98      2.92 o
  -2   2   7      171.48      181.69      4.98 o
  -1   2   7       88.40       91.26      3.18 o
   0   2   7     1437.67     1410.31     15.97 o
   1   2   7      702.46      728.36      8.35 o
   2   2   7        5.29        3.61      1.61 o
   3   2   7       90.46       90.34      2.45 o
   4   2   7      560.86      548.03      7.07 o
   5   2   7     1077.71      984.84     21.54 o
   6   2   7      133.30      127.67      5.52 o
   7   2   7       38.86       35.04      7.13 o
   9   2   7        3.89       -1.85      7.05 o
  10   2   7        0.37       -6.75      8.36 o
  -6   3   7        1.10       -3.42      9.68 o
  -5   3   7        1.36        6.24      7.44 o
  -4   3   7        0.12       -4.83      4.83 o
  -3   3   7        5.00        3.21      3.02 o
  -2   3   7      281.38      263.98      5.66 o
  -1   3   7     1332.20     1261.80     15.87 o
   0   3   7      233.79      216.20      4.60 o
   1   3   7       15.98       13.08      1.86 o
   2   3   7        6.35        7.37      1.53 o
   3   3   7     1053.89     1059.66     12.90 o
   4   3   7      296.51      292.71      4.38 o
   5   3   7       76.68       93.13      2.92 o
   6   3   7       11.77       13.90      3.13 o
   7   3   7       16.17       16.77     13.11 o
   8   3   7        4.10        1.39     13.49 o
   9   3   7        5.24       -0.33     14.31 o
  -6   4   7        0.18        3.06     14.97 o
  -5   4   7        2.21       -0.82      9.04 o
  -4   4   7        3.26        2.69      6.45 o
  -3   4   7      211.39      230.91      7.12 o
  -2   4   7      110.10      116.94      4.45 o
  -1   4   7       35.85       28.53      3.25 o
   0   4   7       41.48       37.73      2.70 o
   1   4   7      194.68      204.14      4.27 o
   2   4   7       70.38       65.56      3.64 o
   3   4   7      273.94      292.65      4.36 o
   4   4   7      441.58      465.73      6.13 o
   5   4   7      186.52      169.12      4.03 o
   6   4   7       29.35       16.76      2.69 o
   7   4   7       53.13       52.47     12.15 o
   8   4   7       12.46       19.17     13.44 o
   9   4   7       23.24       -5.71     13.74 o
  -5   5   7        7.04        4.58      7.68 o
  -4   5   7       48.01       33.32      9.50 o
  -3   5   7       12.58       21.80      5.24 o
  -2   5   7      231.78      237.01     11.07 o
  -1   5   7       84.30       79.25      4.13 o
   0   5   7      161.36      171.47      4.55 o
   1   5   7      129.34      123.79      3.33 o
   2   5   7     1067.09     1017.57     11.97 o
   3   5   7     1249.35     1203.71     13.74 o
   4   5   7       91.35       93.30      2.65 o
   5   5   7        7.83        5.98      3.63 o
   6   5   7       42.43       62.12      3.06 o
   7   5   7      191.66      186.14      4.58 o
   8   5   7       39.92       37.69     12.89 o
   9   5   7       16.68       46.00     15.51 o
  10   5   7        4.19        6.39     15.76 o
  -5   6   7        4.97        4.44      7.95 o
  -4   6   7        3.24        7.36      9.19 o
  -3   6   7       72.74       57.02      6.04 o
  -2   6   7       14.21        7.65      4.62 o
  -1   6   7       11.58       14.64      4.02 o
   0   6   7       22.31       29.23      3.77 o
   1   6   7      692.75      671.62     10.08 o
   2   6   7       67.37       73.41      3.19 o
   3   6   7        4.21        4.62      2.28 o
   4   6   7      120.83      108.07      3.57 o
   5   6   7       11.31       15.51      2.79 o
   6   6   7       73.50       63.83      4.88 o
   7   6   7        0.09       -4.78      4.78 o
   8   6   7       15.42       24.34      4.18 o
   9   6   7       29.04       12.84      8.17 o
  10   6   7        0.57      -16.01     16.09 o
  -4   7   7        3.59       23.69     10.66 o
  -3   7   7        0.51        6.21      6.40 o
  -2   7   7        3.65        7.08      5.68 o
  -1   7   7       22.04       20.56      5.38 o
   0   7   7       76.79       80.69      4.91 o
   1   7   7        3.45       -0.81      4.65 o
   2   7   7      115.11      108.90      4.61 o
   3   7   7     1181.49     1130.33     19.57 o
   4   7   7        5.65        7.38      3.50 o
   5   7   7        9.23       10.10      3.30 o
   6   7   7       78.05       98.37      6.07 o
   7   7   7      123.90      136.67      9.17 o
   8   7   7       17.46       21.58      5.16 o
   9   7   7        0.26        6.85      8.26 o
  10   7   7        0.57       -7.54      8.33 o
  -3   8   7        0.64        0.84      8.63 o
  -2   8   7       14.34       31.81      6.41 o
  -1   8   7        0.42       -1.21      5.73 o
   0   8   7       14.61       10.26      4.59 o
   1   8   7      168.26      170.51      5.86 o
   2   8   7       45.38       37.72      5.96 o
   3   8   7       15.62        8.91      5.65 o
   4   8   7       18.46       21.83      5.36 o
   5   8   7       63.15       73.62      5.79 o
   6   8   7       92.33      101.61      4.83 o
   7   8   7        6.18        7.84      7.60 o
   8   8   7        7.71        5.09      7.64 o
   9   8   7        0.03       -1.60      7.35 o
  -2   9   7        0.01        8.77      8.28 o
  -1   9   7        7.02       16.54      9.20 o
   0   9   7       42.49       34.43      6.06 o
   1   9   7        7.96       13.63      7.30 o
   2   9   7        6.32        9.93      6.93 o
   3   9   7        2.32       13.75      6.50 o
   4   9   7      147.91      123.99      7.31 o
   5   9   7       17.97       17.42      5.66 o
   6   9   7       75.31       91.04      6.61 o
   7   9   7        8.12       13.82     12.11 o
   8   9   7        5.18       16.31     10.30 o
   9   9   7        1.27        5.44     10.16 o
  -1  10   7        1.21        9.70     14.69 o
   0  10   7       17.79        4.97      7.89 o
   1  10   7        5.12        5.05      8.29 o
   2  10   7       11.45       11.03      7.80 o
   3  10   7        5.19        6.95      7.18 o
   4  10   7       42.58       40.71      7.20 o
   5  10   7       50.91       51.47      7.14 o
   6  10   7        0.38       -7.35      7.35 o
   7  10   7        0.51       13.18      6.49 o
   8  10   7        7.04       11.83     12.13 o
   1  11   7        7.01       -1.88     15.73 o
   2  11   7        0.83        5.89      9.57 o
   3  11   7       43.62       56.36     10.68 o
   4  11   7       33.13       41.78      9.57 o
   5  11   7        1.81       -7.88      7.88 o
   6  11   7       10.27        8.61      8.23 o
  -3  -8   8        0.50      -10.13     10.13 o
  -2  -8   8       37.90       45.66      8.65 o
  -1  -8   8       18.75       27.34     12.01 o
   0  -8   8       39.23       23.97     11.05 o
   1  -8   8       45.85       42.34     11.04 o
   2  -8   8        0.20        7.36     10.07 o
  -5  -7   8       24.69       26.43     10.66 o
  -4  -7   8       13.46       19.19     10.89 o
  -3  -7   8        0.43       -9.88      9.88 o
  -2  -7   8       13.19       12.27      6.87 o
  -1  -7   8      231.31      239.60      8.87 o
   0  -7   8       88.60       80.53      7.71 o
   1  -7   8        1.13       -3.89      8.84 o
   2  -7   8        1.93       -2.14     13.19 o
   3  -7   8        3.68       12.68      8.88 o
   4  -7   8       10.54       10.16     14.37 o
  -6  -6   8       47.07       36.78     11.46 o
  -5  -6   8        9.25       11.12      9.85 o
  -4  -6   8       18.77       10.38     12.86 o
  -3  -6   8      233.41      246.47      8.98 o
  -2  -6   8      347.17      355.21     11.12 o
  -1  -6   8       74.18       75.58      6.12 o
   0  -6   8       25.25       26.92      7.15 o
   1  -6   8       19.38       14.20     18.18 o
   2  -6   8       23.44       27.99      7.73 o
   3  -6   8       18.67       27.00      8.03 o
   4  -6   8        4.31       -0.07      8.00 o
   5  -6   8        4.11       10.64      8.24 o
  -6  -5   8        7.66       -9.89      9.89 o
  -5  -5   8       26.78       43.71     10.56 o
  -4  -5   8      188.58      182.42     13.37 o
  -3  -5   8       49.46       47.03      5.96 o
  -2  -5   8       55.59       51.97      6.09 o
  -1  -5   8      123.55      135.56      6.41 o
   0  -5   8       17.34       19.54      4.77 o
   1  -5   8        1.04       -1.64      4.61 o
   2  -5   8       83.69       67.11      7.29 o
   3  -5   8      115.37      120.29      7.53 o
   4  -5   8       43.85       37.17      7.18 o
   5  -5   8        1.19       -7.07      7.07 o
   6  -5   8        1.69       -6.30      8.40 o
  -7  -4   8        6.83       21.50     10.76 o
  -6  -4   8        0.57       10.83     13.12 o
  -5  -4   8        0.78       -7.40     11.29 o
  -4  -4   8       75.35       62.06      7.50 o
  -3  -4   8      298.20      326.47      9.99 o
  -2  -4   8      377.20      407.66     10.16 o
  -1  -4   8        0.52       -3.48      4.59 o
   0  -4   8        0.62       -4.89      4.89 o
   1  -4   8      344.88      341.18      8.24 o
   2  -4   8      562.35      581.50     19.73 o
   3  -4   8       29.12       36.99      6.10 o
   4  -4   8       21.51       16.22      6.11 o
   5  -4   8        2.77        2.18      6.61 o
   6  -4   8        6.31        2.34      6.76 o
   7  -4   8        0.56       -6.86      6.86 o
  -7  -3   8       15.77        6.38     16.28 o
  -6  -3   8        7.51       -0.87     10.06 o
  -5  -3   8      315.11      307.94     14.53 o
  -4  -3   8      577.95      595.51     13.03 o
  -3  -3   8      170.28      183.99      6.91 o
  -2  -3   8        0.00       -4.83      4.83 o
  -1  -3   8        7.81        4.56      4.02 o
   0  -3   8      500.61      489.33      8.66 o
   1  -3   8      341.59      339.13      7.68 o
   2  -3   8       16.57        4.96      3.74 o
   3  -3   8      216.78      231.06     13.62 o
   4  -3   8        0.32       -1.88      5.40 o
   5  -3   8       40.10       23.54      5.73 o
   6  -3   8        2.24        5.10      5.55 o
   7  -3   8       19.94       36.57      8.75 o
   8  -3   8        2.74       12.86     12.35 o
  -7  -2   8        8.85       20.21      8.75 o
  -6  -2   8       77.21       82.73      8.44 o
  -5  -2   8       98.96      113.11     15.50 o
  -4  -2   8        0.12       -4.74      4.74 o
  -3  -2   8      105.71      112.02      8.37 o
  -2  -2   8       21.85       29.54      4.01 o
  -1  -2   8      223.44      197.33      6.05 o
   0  -2   8        1.67        2.02      3.16 o
   1  -2   8      760.03      734.44     11.03 o
   2  -2   8      844.41      839.63     12.03 o
   3  -2   8        1.42       -2.87      2.87 o
   4  -2   8       12.00       11.93      3.79 o
   5  -2   8        6.70       16.38      5.56 o
   6  -2   8       57.59       56.08      5.03 o
   7  -2   8       19.22       13.25     14.95 o
   8  -2   8        0.20       -1.08      8.71 o
  -7  -1   8        1.26        3.34     10.48 o
  -6  -1   8        9.85        7.95      9.30 o
  -5  -1   8       93.08       90.00     10.06 o
  -4  -1   8      155.42      158.68      6.99 o
  -3  -1   8       77.15       75.28      4.43 o
  -2  -1   8       98.53       97.81      4.09 o
  -1  -1   8      707.08      670.57     14.61 o
   0  -1   8     1752.64     1711.32     22.35 o
   1  -1   8      183.31      178.42      4.86 o
   2  -1   8        1.79        3.61      3.18 o
   3  -1   8      167.76      167.40      3.91 o
   4  -1   8      125.63      119.70      3.90 o
   5  -1   8       87.48       83.28      3.37 o
   6  -1   8        5.26       10.18      6.32 o
   7  -1   8        8.99       10.00      6.78 o
   8  -1   8        1.29        7.66      7.34 o
   9  -1   8        0.18        5.58      8.45 o
  -7   0   8       14.06        3.22     10.65 o
  -6   0   8      107.75      117.74     10.82 o
  -5   0   8       59.98       63.12      8.06 o
  -4   0   8       61.62       63.23      5.13 o
  -3   0   8       98.13       99.10      4.59 o
  -2   0   8      362.42      372.50      9.55 o
  -1   0   8      637.47      606.26      9.00 o
   0   0   8       88.34      104.11      3.29 o
   1   0   8       53.62       71.50      2.84 o
   2   0   8        7.54        1.69      1.15 o
   3   0   8      339.73      320.88      5.36 o
   4   0   8       13.92        6.42      1.85 o
   5   0   8       41.15       46.41      2.56 o
   6   0   8        4.41        0.13      5.15 o
   7   0   8       15.66       12.69      5.77 o
   8   0   8        1.82        4.53      8.04 o
   9   0   8        2.05       -0.53      9.33 o
  -7   1   8       14.24       62.98     17.78 o
  -6   1   8        2.07       14.35      9.27 o
  -5   1   8        3.49       15.73      7.54 o
  -4   1   8       36.42       32.11      5.03 o
  -3   1   8      386.99      410.06      9.15 o
  -2   1   8      186.59      170.03      6.71 o
  -1   1   8     1187.59     1149.44     15.45 o
   0   1   8      474.35      457.67      7.35 o
   1   1   8       19.87       21.83      2.36 o
   2   1   8        3.95        1.98      1.52 o
   3   1   8      703.51      679.05      8.88 o
   4   1   8      386.55      411.36      5.88 o
   5   1   8      152.17      167.56      5.12 o
   6   1   8       76.06       76.36      3.61 o
   7   1   8        0.53        9.55      4.94 o
   8   1   8       63.34       58.40      5.55 o
   9   1   8        1.63       -2.50      5.42 o
  -6   2   8        9.08       -7.07      9.92 o
  -5   2   8        1.63       10.84      8.81 o
  -4   2   8        2.21        5.88      5.17 o
  -3   2   8      141.97      125.39      4.85 o
  -2   2   8      702.18      720.16     11.99 o
  -1   2   8      597.97      568.69     12.06 o
   0   2   8       29.15       21.15      2.76 o
   1   2   8      101.10      105.51      3.30 o
   2   2   8     1340.30     1314.50     15.84 o
   3   2   8      466.22      451.32      6.55 o
   4   2   8        2.43       -2.04      2.04 o
   5   2   8      210.21      233.94      6.09 o
   6   2   8       34.04       22.94      3.66 o
   7   2   8       30.90       42.81      5.60 o
   8   2   8       23.43       12.92      5.76 o
   9   2   8        2.33        5.08      7.43 o
  10   2   8        3.87        8.14      9.26 o
  -6   3   8        1.52       10.70     10.42 o
  -5   3   8       11.46        1.95      8.84 o
  -4   3   8       76.69       89.14      6.65 o
  -3   3   8      113.45      131.73      6.83 o
  -2   3   8        1.90        0.63      3.17 o
  -1   3   8       12.80       11.12      3.01 o
   0   3   8       17.72       25.50      2.60 o
   1   3   8      410.92      415.67      6.16 o
   2   3   8      196.56      221.09      4.84 o
   3   3   8      543.72      530.98      6.15 o
   4   3   8      726.46      691.13      8.56 o
   5   3   8        9.30       11.42      2.58 o
   6   3   8        5.33        1.75      2.59 o
   7   3   8       87.59      131.67      6.56 o
   8   3   8       39.65       25.05     15.57 o
   9   3   8        0.54        1.34     15.98 o
  -6   4   8        0.04        9.48     16.03 o
  -5   4   8        3.25       12.25      9.57 o
  -4   4   8        0.18       10.23      6.57 o
  -3   4   8        8.69       -1.91      4.47 o
  -2   4   8       24.75       16.45      4.07 o
  -1   4   8        1.50       -3.40      3.40 o
   0   4   8       23.09       28.28      3.54 o
   1   4   8        6.70        8.52      2.43 o
   2   4   8      533.34      525.41      9.00 o
   3   4   8      290.13      292.89      4.94 o
   4   4   8       20.52       20.28      1.90 o
   5   4   8        5.90        4.62      2.48 o
   6   4   8       55.58       55.87      3.08 o
   7   4   8       36.34       27.26      3.13 o
   8   4   8        0.10        1.53     14.91 o
   9   4   8        0.20       -2.19     15.40 o
  10   4   8        0.53      -11.42     16.74 o
  -5   5   8       13.26        8.93      8.58 o
  -4   5   8       17.05       18.33      6.91 o
  -3   5   8        9.55       10.48      5.37 o
  -2   5   8        8.66       14.47      4.45 o
  -1   5   8       56.59       62.07      4.42 o
   0   5   8      178.60      189.33      6.13 o
   1   5   8      862.70      854.71     12.22 o
   2   5   8       15.33        8.32      2.61 o
   3   5   8       62.74       58.89      2.63 o
   4   5   8       32.11       45.77      2.90 o
   5   5   8       83.30       94.18      3.21 o
   6   5   8        0.50       -2.22      2.87 o
   7   5   8      126.75      131.31      4.70 o
   8   5   8       25.22       36.03     13.90 o
   9   5   8        0.26        1.42     15.51 o
  10   5   8        1.20       12.95     17.40 o
  -4   6   8        0.05       -5.23     20.94 o
  -3   6   8        0.54        7.86      6.19 o
  -2   6   8        1.04       16.68      5.84 o
  -1   6   8      121.41      151.81      5.68 o
   0   6   8      136.09      129.95      5.16 o
   1   6   8      180.25      184.70      5.85 o
   2   6   8       12.77        2.19      3.40 o
   3   6   8      165.40      174.59      4.87 o
   4   6   8        5.87        2.37      3.25 o
   5   6   8       97.57      120.78      4.04 o
   6   6   8      160.19      154.14      7.29 o
   7   6   8       29.64       18.73      8.32 o
   8   6   8        1.80        6.00      4.17 o
   9   6   8        1.59        6.52      5.97 o
  -4   7   8        7.34       10.96     10.06 o
  -3   7   8        1.31        2.09      9.45 o
  -2   7   8       17.82       10.83      5.91 o
  -1   7   8       16.74       19.22      5.03 o
   0   7   8       82.62       90.90      6.73 o
   1   7   8       24.88       16.23      4.34 o
   2   7   8       83.71       67.15      5.05 o
   3   7   8        5.79        3.54      6.57 o
   4   7   8      238.46      257.24      8.88 o
   5   7   8      255.03      245.84      6.43 o
   6   7   8        0.03        8.03      5.26 o
   7   7   8        4.44        2.37      5.15 o
   8   7   8        0.23       -3.92      5.18 o
   9   7   8        0.80        4.02      4.97 o
  -3   8   8        1.85        9.52     10.25 o
  -2   8   8       16.92       17.49      6.52 o
  -1   8   8       41.48       38.35      5.67 o
   0   8   8        2.49        3.07      7.92 o
   1   8   8       23.14       22.22      6.84 o
   2   8   8        5.17       11.99      5.99 o
   3   8   8       59.52       73.92      6.75 o
   4   8   8        4.34        7.89      5.51 o
   5   8   8       19.52       15.15      5.53 o
   6   8   8       20.64       16.86      4.23 o
   7   8   8        5.13        5.43     12.05 o
   8   8   8        7.35       -5.49     13.00 o
   9   8   8        5.91       10.22      8.55 o
  -1   9   8        0.21        3.19     10.11 o
   0   9   8        8.47        7.59      7.45 o
   1   9   8        6.26       16.12      6.56 o
   2   9   8       31.75       36.80     11.32 o
   3   9   8       18.10       24.56      6.71 o
   4   9   8       57.06       66.67      6.98 o
   5   9   8       34.95       34.54      6.43 o
   6   9   8       15.08        8.33      6.04 o
   7   9   8        0.01        3.47      9.19 o
   8   9   8        3.03       12.86     10.84 o
   0  10   8       10.82        8.69     16.51 o
   1  10   8        4.17        0.89      8.24 o
   2  10   8        3.10        2.36      7.53 o
   3  10   8       30.04       29.67      8.23 o
   4  10   8        0.26       10.21      7.14 o
   5  10   8        5.67        6.17     14.98 o
   6  10   8        0.88        7.93     19.01 o
   7  10   8        7.07       17.47      8.70 o
   8  10   8        0.68        1.86     12.43 o
   2  11   8       15.31       20.84     13.85 o
   3  11   8        9.08        7.75     12.47 o
   4  11   8       12.52        8.70      9.23 o
   5  11   8        1.26        2.50      8.57 o
   6  11   8        7.68       13.10      8.73 o
  -1  -8   9       46.98       43.81     16.85 o
   0  -8   9        0.69        2.57     16.20 o
  -4  -7   9       31.85        8.90     12.05 o
  -3  -7   9       96.79       70.08     11.28 o
  -2  -7   9       35.76       33.54      7.20 o
  -1  -7   9        4.16       -2.35      7.98 o
   0  -7   9        3.95       12.73     10.23 o
   1  -7   9       21.33       35.03     19.75 o
   2  -7   9       13.93       13.12     14.52 o
   3  -7   9        4.22       20.11     11.38 o
  -5  -6   9       27.92       23.69     12.27 o
  -4  -6   9       44.14       30.62     10.97 o
  -3  -6   9        4.67       -7.92      7.92 o
  -2  -6   9       58.89       54.58      7.16 o
  -1  -6   9       21.65       23.76      7.16 o
   0  -6   9       10.30       -0.81      7.03 o
   1  -6   9        9.23       19.25      9.63 o
   2  -6   9       49.07       57.80      9.64 o
   3  -6   9       40.19       49.96      9.76 o
   4  -6   9        0.42       -4.43      9.82 o
  -5  -5   9        1.22      -10.58     10.58 o
  -4  -5   9      127.47      146.60     11.80 o
  -3  -5   9      245.15      246.54      9.27 o
  -2  -5   9       24.58       33.52      6.19 o
  -1  -5   9        0.62       -5.89      5.89 o
   0  -5   9       95.06       81.27      6.16 o
   1  -5   9      142.84      162.69     16.80 o
   2  -5   9        4.94        7.44      7.48 o
   3  -5   9        2.40        3.42      7.32 o
   4  -5   9        3.29        1.11      7.45 o
   5  -5   9        0.51       -6.30      7.85 o
  -6  -4   9       58.57       64.04     12.05 o
  -5  -4   9      122.30      152.55     12.19 o
  -4  -4   9      126.50      121.45     11.30 o
  -3  -4   9        4.57       -5.81      5.81 o
  -2  -4   9       17.83       13.93      5.74 o
  -1  -4   9      208.06      201.66      9.35 o
   0  -4   9      176.17      175.78      6.38 o
   1  -4   9       96.50       77.69      5.46 o
   2  -4   9      257.27      273.61     16.51 o
   3  -4   9       20.19       13.57      7.37 o
   4  -4   9        6.92        7.95      6.51 o
   5  -4   9        0.15       -5.72      6.91 o
   6  -4   9        5.84       12.06      7.57 o
  -6  -3   9       42.45       30.26     13.67 o
  -5  -3   9       15.67       20.45      9.84 o
  -4  -3   9       22.42       28.34      7.18 o
  -3  -3   9       17.86       17.38      5.74 o
  -2  -3   9       59.05       48.68      6.14 o
  -1  -3   9       33.33       26.59      5.03 o
   0  -3   9      513.70      467.90     10.61 o
   1  -3   9      366.05      378.64      8.76 o
   2  -3   9       78.04       88.82      5.62 o
   3  -3   9        1.20       -0.31      5.73 o
   4  -3   9       39.86       36.53      6.13 o
   5  -3   9       73.04       88.51      9.67 o
   6  -3   9        1.00       -6.17      6.17 o
   7  -3   9        5.92        5.26      7.61 o
  -6  -2   9       10.85        5.65      8.84 o
  -5  -2   9       76.18       73.31      8.46 o
  -4  -2   9       21.52       33.31      5.93 o
  -3  -2   9        4.19       -5.23      5.23 o
  -2  -2   9      205.16      196.15      9.43 o
  -1  -2   9      760.29      759.53     13.36 o
   0  -2   9      405.54      429.36      9.31 o
   1  -2   9        0.28       -3.89      3.89 o
   2  -2   9       44.33       55.33      4.28 o
   3  -2   9       37.76       44.40      6.27 o
   4  -2   9       86.11       83.60      6.17 o
   5  -2   9        1.64        3.29      5.27 o
   6  -2   9       42.71       44.54      5.58 o
   7  -2   9       14.83       -2.57      7.99 o
   8  -2   9        0.07        0.63      9.19 o
  -6  -1   9       14.26       16.43      8.80 o
  -5  -1   9       15.53        2.64      7.50 o
  -4  -1   9       42.71       47.16      5.70 o
  -3  -1   9      302.95      288.49      9.41 o
  -2  -1   9      297.75      306.61      8.19 o
  -1  -1   9       15.57       16.17      4.40 o
   0  -1   9      263.98      252.06      7.10 o
   1  -1   9       79.77       77.63      4.31 o
   2  -1   9        2.00        5.78      3.04 o
   3  -1   9       11.55        7.82      3.49 o
   4  -1   9      250.64      271.59     10.67 o
   5  -1   9      242.31      254.76      7.44 o
   6  -1   9       14.63       10.77      4.10 o
   7  -1   9        0.05        2.72      7.12 o
   8  -1   9        2.32       -4.19      7.88 o
  -6   0   9        0.00        4.12     10.78 o
  -5   0   9       18.91       40.49     19.15 o
  -4   0   9       21.06       36.85      5.97 o
  -3   0   9        0.06       -4.41      4.41 o
  -2   0   9       51.23       46.00      3.93 o
  -1   0   9      466.80      461.96      8.14 o
   0   0   9      108.16      119.63      4.04 o
   1   0   9        1.29        3.18      2.75 o
   2   0   9      187.22      174.26      7.37 o
   3   0   9      983.46      980.08     17.74 o
   4   0   9      273.82      228.71      7.70 o
   5   0   9       36.45       43.98      3.65 o
   6   0   9        0.41       -5.79      6.11 o
   7   0   9        0.90        8.61      6.45 o
   8   0   9        0.25        7.49     10.49 o
   9   0   9        0.02       13.09      7.37 o
  -6   1   9        2.16      -10.65     10.65 o
  -5   1   9        1.93        6.14     10.31 o
  -4   1   9       39.90       38.71      5.96 o
  -3   1   9      235.79      227.91      7.73 o
  -2   1   9      192.92      213.52      6.78 o
  -1   1   9        7.24        6.57      3.61 o
   0   1   9      110.22       96.40      3.79 o
   1   1   9      281.62      292.79      5.56 o
   2   1   9      481.29      496.72     11.49 o
   3   1   9        1.99        1.82      2.43 o
   4   1   9      155.61      154.01      5.80 o
   5   1   9        4.44        7.16      3.03 o
   6   1   9        1.08        2.67      5.47 o
   7   1   9       13.43       17.74      5.87 o
   8   1   9       83.16       78.91     15.16 o
   9   1   9        3.89       -0.70      6.24 o
  -6   2   9        9.36       -2.54     10.92 o
  -5   2   9       18.25       27.46     10.06 o
  -4   2   9       79.86       96.16     12.35 o
  -3   2   9       40.40       41.09      5.81 o
  -2   2   9      133.87      118.27      5.39 o
  -1   2   9      126.95      110.10      5.08 o
   0   2   9      181.29      175.78      5.07 o
   1   2   9       32.73       37.81      3.34 o
   2   2   9      740.19      740.66      9.99 o
   3   2   9      272.46      293.28      5.37 o
   4   2   9       37.82       31.92      2.99 o
   5   2   9        3.00        1.59      4.15 o
   6   2   9       21.88        4.15      5.16 o
   7   2   9       44.64       49.45      5.41 o
   8   2   9       59.28       40.56      6.15 o
   9   2   9        6.97        5.68      9.01 o
  -5   3   9       11.67       13.08     10.28 o
  -4   3   9       21.38       39.68      7.51 o
  -3   3   9       43.59       44.57      6.12 o
  -2   3   9       29.77       21.73      4.39 o
  -1   3   9       16.48       27.07      3.81 o
   0   3   9      639.64      618.49      8.67 o
   1   3   9      911.60      893.08     11.16 o
   2   3   9      447.35      429.05      6.86 o
   3   3   9        2.24        5.49      2.20 o
   4   3   9       41.00       39.14      2.83 o
   5   3   9      233.10      274.29      7.39 o
   6   3   9       57.57       78.70      7.51 o
   7   3   9        1.96        3.55      3.68 o
   8   3   9        4.67       15.98      6.94 o
   9   3   9        0.06      -17.10     17.10 o
  -5   4   9        1.91        2.75     10.83 o
  -4   4   9       25.95       12.55      8.93 o
  -3   4   9        0.05        1.16      4.90 o
  -2   4   9        2.96       -2.36      3.94 o
  -1   4   9      286.62      300.36      7.02 o
   0   4   9      183.89      191.01      5.81 o
   1   4   9        2.01        0.40      3.27 o
   2   4   9       84.23       76.92      3.64 o
   3   4   9       39.37       31.15      2.56 o
   4   4   9        6.29        5.67      2.14 o
   5   4   9        0.98        1.52      3.31 o
   6   4   9       37.23       48.69      4.31 o
   7   4   9       62.72       56.50      4.15 o
   8   4   9        4.20       -6.61     10.95 o
   9   4   9        0.13        9.50     16.72 o
  -4   5   9        3.10        2.53      8.08 o
  -3   5   9        4.22        7.19      5.50 o
  -2   5   9       33.87       47.75      5.75 o
  -1   5   9        2.44       11.93      4.62 o
   0   5   9      217.77      194.69      6.09 o
   1   5   9      131.41      128.54      4.90 o
   2   5   9      143.35      137.19      6.02 o
   3   5   9        0.75       -3.07      3.07 o
   4   5   9       88.55       93.74      4.05 o
   5   5   9      300.79      302.92      5.94 o
   6   5   9      117.60      129.63      5.65 o
   7   5   9        0.46       -1.44      3.87 o
   8   5   9        0.01       -4.34      5.01 o
   9   5   9       18.46       38.13     16.03 o
  -4   6   9        0.70        3.11      7.99 o
  -3   6   9        2.94       12.90      6.80 o
  -2   6   9       10.17        8.31      5.72 o
  -1   6   9       84.56       75.15      5.48 o
   0   6   9      132.17      121.72      7.86 o
   1   6   9        7.96        7.07      4.20 o
   2   6   9       10.30        8.57      4.22 o
   3   6   9       64.30       73.63      6.72 o
   4   6   9       92.95      106.85      5.89 o
   5   6   9       25.65       21.43      3.44 o
   6   6   9       36.56       44.03      5.40 o
   7   6   9        3.85       -0.59      5.16 o
   8   6   9        1.12       -0.16      4.64 o
   9   6   9        6.91        0.15      6.03 o
  -3   7   9        7.88       31.34      9.89 o
  -2   7   9        8.74        6.39      6.53 o
  -1   7   9        5.63       -0.10      5.30 o
   0   7   9       10.63       13.85      4.83 o
   1   7   9        7.50       13.80      5.51 o
   2   7   9        2.79        3.24      8.23 o
   3   7   9       68.86       61.45     10.35 o
   4   7   9      136.16      138.85      6.98 o
   5   7   9      299.45      301.39      8.12 o
   6   7   9        0.20        4.70      5.80 o
   7   7   9        0.29       -3.11      6.93 o
   8   7   9        5.04       21.12      5.70 o
   9   7   9        6.03       14.61      5.54 o
  -2   8   9        3.92       20.54      9.78 o
  -1   8   9       13.63        1.67      7.55 o
   0   8   9        0.02       -5.16      7.30 o
   1   8   9        7.75        8.70      7.40 o
   2   8   9        1.43       10.61      6.62 o
   3   8   9      118.58      115.54      7.52 o
   4   8   9       20.11       14.64      6.69 o
   5   8   9       23.04       19.31      6.44 o
   6   8   9        0.75       -5.38      5.38 o
   7   8   9        2.53       10.88     11.24 o
   8   8   9        8.17        5.74      9.29 o
   9   8   9        0.04       26.00      9.01 o
  -1   9   9        0.37        4.90     15.04 o
   0   9   9        9.66        6.21      8.51 o
   1   9   9       12.82       17.59     11.65 o
   2   9   9       66.44       68.56      8.14 o
   3   9   9        0.07        1.56      6.83 o
   4   9   9       16.06        7.89      6.65 o
   5   9   9        0.02        9.29      6.49 o
   6   9   9       43.29       65.43      6.72 o
   7   9   9        0.16        8.79     10.71 o
   8   9   9        2.73        3.80     10.71 o
   1  10   9        0.27       -2.83      8.99 o
   2  10   9       14.29       23.09      8.51 o
   3  10   9        7.06       10.63      8.41 o
   4  10   9        1.92        9.74      8.18 o
   5  10   9       13.57       16.05      8.58 o
   6  10   9        0.11        4.47      7.50 o
   7  10   9        6.22        5.44     12.40 o
   4  11   9        4.47      -11.14     13.82 o
   5  11   9        2.92       13.14     13.60 o
  -2  -7  10       20.76        5.91     12.00 o
  -1  -7  10        3.23        1.53     15.81 o
   0  -7  10        0.45        2.12     11.00 o
   1  -7  10       23.29        0.03     13.72 o
  -4  -6  10       48.06       38.43     18.41 o
  -3  -6  10       13.29        1.50     17.17 o
  -2  -6  10        1.21       -7.25      7.25 o
  -1  -6  10       42.96       23.48      8.75 o
   0  -6  10       84.89       93.44     10.35 o
   1  -6  10       55.64       40.04     10.51 o
   2  -6  10        1.23      -10.01     10.01 o
   3  -6  10       14.10        8.96     11.47 o
  -4  -5  10        8.85       -0.14     11.10 o
  -3  -5  10        0.42       -2.76      8.00 o
  -2  -5  10       42.35       32.14      7.18 o
  -1  -5  10       73.99       84.77      7.52 o
   0  -5  10        5.35       13.23      9.41 o
   1  -5  10       21.24       16.23      9.57 o
   2  -5  10        4.60       10.37      9.42 o
   3  -5  10        0.06        9.74     11.27 o
   4  -5  10        0.45        2.19      7.83 o
   5  -5  10        4.17        6.08      9.69 o
  -5  -4  10       16.15       10.76     11.07 o
  -4  -4  10        4.14       -5.01     10.32 o
  -3  -4  10        0.38       -4.91      6.85 o
  -2  -4  10        2.61        3.03      6.10 o
  -1  -4  10       88.75       91.89      9.39 o
   0  -4  10      266.42      282.88      9.14 o
   1  -4  10       18.90       23.13      7.12 o
   2  -4  10       40.72       32.49      7.49 o
   3  -4  10        8.24        4.35      7.26 o
   4  -4  10       77.81       88.52      9.80 o
   5  -4  10       15.22        8.29      7.71 o
   6  -4  10        0.01       -0.30      7.75 o
  -5  -3  10       24.13       12.97     22.01 o
  -4  -3  10       17.97       13.60      9.51 o
  -3  -3  10      111.65      111.27      7.17 o
  -2  -3  10      404.15      420.75     11.62 o
  -1  -3  10      213.86      231.98      8.32 o
   0  -3  10        3.35        1.69      4.97 o
   1  -3  10       15.05        4.84      5.52 o
   2  -3  10       59.83       61.31      7.23 o
   3  -3  10       92.44      100.66      7.67 o
   4  -3  10        9.38        0.61      6.70 o
   5  -3  10       11.61       13.67      6.68 o
   6  -3  10        1.21        1.57      6.81 o
   7  -3  10        1.64        6.31      6.35 o
  -5  -2  10        7.44        5.71     12.29 o
  -4  -2  10       42.96       38.58      9.70 o
  -3  -2  10      178.02      173.24      8.61 o
  -2  -2  10       47.28       47.95      5.96 o
  -1  -2  10      108.87      110.56      7.25 o
   0  -2  10       26.93       34.99      4.87 o
   1  -2  10       47.89       37.63      5.00 o
   2  -2  10       10.40        1.83      5.32 o
   3  -2  10       84.28       81.63      6.85 o
   4  -2  10       75.43       70.37      7.16 o
   5  -2  10        4.52       -4.14      6.01 o
   6  -2  10        1.21       -1.01      5.90 o
   7  -2  10        0.94       -3.88      8.96 o
  -6  -1  10        0.02      -10.15     14.60 o
  -5  -1  10        0.27       13.63      8.92 o
  -4  -1  10        9.16       12.33      6.91 o
  -3  -1  10       71.85       75.05      5.76 o
  -2  -1  10      241.38      263.62      8.63 o
  -1  -1  10       67.20       65.06      4.93 o
   0  -1  10        4.01       -2.52      4.16 o
   1  -1  10       84.77       59.59      4.69 o
   2  -1  10      464.17      453.60     13.97 o
   3  -1  10       66.94       81.08      6.29 o
   4  -1  10       44.70       59.21      6.14 o
   5  -1  10        0.80        5.27      5.29 o
   6  -1  10        4.97       11.66      3.54 o
   7  -1  10        5.17        1.91      7.98 o
   8  -1  10        0.12       -8.73      8.88 o
  -6   0  10        0.06        4.10     16.69 o
  -5   0  10       14.29        1.35     10.11 o
  -4   0  10      235.31      238.32     10.02 o
  -3   0  10      115.12      135.41      7.68 o
  -2   0  10       33.46       32.37      4.87 o
  -1   0  10        0.26       -4.21      4.21 o
   0   0  10      191.66      183.70      6.29 o
   1   0  10      468.01      473.52     11.21 o
   2   0  10       15.84       13.86      4.59 o
   3   0  10       70.49       88.64      6.19 o
   4   0  10       60.63       79.24      6.24 o
   5   0  10       56.57       69.58      4.24 o
   6   0  10        7.62        7.01      7.04 o
   7   0  10        0.69        0.36      7.17 o
   8   0  10        3.36        4.01      7.69 o
  -5   1  10       40.11       43.97     13.16 o
  -4   1  10       24.85       31.98      7.93 o
  -3   1  10        8.57        6.62      5.83 o
  -2   1  10       60.99       59.41      5.58 o
  -1   1  10      172.50      160.99      6.26 o
   0   1  10        0.48       -0.93      3.80 o
   1   1  10      110.42      104.26      6.29 o
   2   1  10      414.03      416.58      9.90 o
   3   1  10      115.36      103.87      4.39 o
   4   1  10        1.86        2.50      3.64 o
   5   1  10        0.68        4.50      3.17 o
   6   1  10       80.78      110.29      8.04 o
   7   1  10       28.82       18.03      7.36 o
   8   1  10       10.88        7.02      7.85 o
   9   1  10        0.06       -3.70      6.87 o
  -5   2  10        1.95       -9.14     10.84 o
  -4   2  10       16.40        7.32     18.45 o
  -3   2  10        0.72        1.33      5.98 o
  -2   2  10        0.36       -0.80      4.65 o
  -1   2  10        6.74        0.13      4.98 o
   0   2  10      276.42      268.50     10.34 o
   1   2  10      771.70      752.79     11.53 o
   2   2  10       12.57       10.63      3.20 o
   3   2  10        6.43        8.70      3.51 o
   4   2  10       32.20       27.72      3.83 o
   5   2  10       78.55       71.76      3.44 o
   6   2  10        8.79       -0.11      6.44 o
   7   2  10       18.19       11.76      6.33 o
   8   2  10       24.31       11.59      6.01 o
   9   2  10        0.58        0.40      9.37 o
  -5   3  10        6.88       12.40     10.48 o
  -4   3  10        0.17        2.29     10.35 o
  -3   3  10        8.49        3.43      5.59 o
  -2   3  10       54.36       53.90      5.46 o
  -1   3  10       85.19      101.58      5.47 o
   0   3  10      224.91      242.82      7.23 o
   1   3  10        1.50        0.09      4.03 o
   2   3  10        0.80       -1.85      3.17 o
   3   3  10       56.84       63.60      4.00 o
   4   3  10      103.02      102.89      4.64 o
   5   3  10       56.85       59.08      4.17 o
   6   3  10       96.16       97.27      7.48 o
   7   3  10       15.55       20.62      6.08 o
   8   3  10       11.53       15.06      5.49 o
   9   3  10        5.56       -3.14      8.31 o
  -4   4  10        0.05        3.60      9.94 o
  -3   4  10       11.11       12.56      6.70 o
  -2   4  10       22.46       41.93      5.90 o
  -1   4  10        0.44       -4.37      4.37 o
   0   4  10      133.70      126.72      5.01 o
   1   4  10        1.35        5.75      3.70 o
   2   4  10       64.53       74.02      3.83 o
   3   4  10        1.33       -1.23      3.49 o
   4   4  10      151.84      167.25      5.32 o
   5   4  10       81.93       80.90      3.43 o
   6   4  10       12.75        1.22      5.45 o
   7   4  10        0.06       -1.20      4.59 o
   8   4  10        0.78       -1.72      5.46 o
   9   4  10        1.84        9.39      8.33 o
  -4   5  10        0.14       -8.84      9.99 o
  -3   5  10        0.03       -1.99      6.50 o
  -2   5  10       44.50       45.14      5.65 o
  -1   5  10       37.96       40.86      4.65 o
   0   5  10        0.06        3.03      4.50 o
   1   5  10        6.02        9.54      4.38 o
   2   5  10      218.73      249.17      8.05 o
   3   5  10      338.56      354.73     12.23 o
   4   5  10        3.99       -1.33      3.80 o
   5   5  10       21.63       21.30      3.21 o
   6   5  10        0.20        1.49      4.69 o
   7   5  10        9.79       15.51      4.76 o
   8   5  10        0.29       -3.67      4.37 o
   9   5  10       19.13       30.41      8.26 o
  -3   6  10       16.82        5.79      7.76 o
  -2   6  10       12.59       12.12      6.64 o
  -1   6  10        5.08        4.40      5.94 o
   0   6  10       18.64       15.60      4.73 o
   1   6  10      113.17      115.36      7.62 o
   2   6  10      137.75      165.24      9.16 o
   3   6  10        8.12        3.58      5.65 o
   4   6  10       32.57       26.62      5.62 o
   5   6  10        9.97       10.75      4.13 o
   6   6  10        0.03        2.96      5.68 o
   7   6  10        0.48       -5.50      5.50 o
   8   6  10       19.86       23.20      5.36 o
   9   6  10       12.07        5.03      7.32 o
  -2   7  10        4.65       10.44      8.28 o
  -1   7  10        0.78       -2.24      6.81 o
   0   7  10       12.64       27.16      7.62 o
   1   7  10        0.40        9.79      6.69 o
   2   7  10       26.47       32.67      6.64 o
   3   7  10       78.14       75.76      6.74 o
   4   7  10        9.08        5.04      5.84 o
   5   7  10       29.77       26.30      5.89 o
   6   7  10       18.79       27.12      8.28 o
   7   7  10       50.62       51.45      8.72 o
   8   7  10        8.59        8.36      6.37 o
   9   7  10        0.10       -4.38      5.98 o
  -1   8  10        3.68      -11.64     16.61 o
   0   8  10       17.66       21.27      8.21 o
   1   8  10       13.80       12.73      7.56 o
   2   8  10       18.16       14.40      7.37 o
   3   8  10        5.94       12.41      6.99 o
   4   8  10        1.98       -6.33      6.33 o
   5   8  10        0.82       -3.56      6.36 o
   6   8  10        1.70        5.50      5.72 o
   7   8  10       19.42       24.75     10.16 o
   8   8  10       12.56       -0.11      9.86 o
   0   9  10        4.39       17.39      9.93 o
   1   9  10        8.20       19.79      8.54 o
   2   9  10       21.68        4.37      7.71 o
   3   9  10        0.59        1.26      7.83 o
   4   9  10        3.51        4.04      7.01 o
   5   9  10        7.97       11.66      6.79 o
   6   9  10       32.75       21.59      7.57 o
   7   9  10        4.81        0.71     11.33 o
   8   9  10        1.30       -2.57     11.77 o
   2  10  10        0.11        1.96      9.63 o
   3  10  10        1.74       -8.48     12.93 o
   4  10  10        2.91       16.66      9.34 o
   5  10  10       17.17        9.07      8.67 o
   6  10  10        3.02        5.50     18.12 o
  -2  -6  11       27.70       20.51     25.93 o
  -1  -6  11        0.05        0.13     10.95 o
   0  -6  11       34.36       37.12     11.47 o
   1  -6  11       22.05       23.48     11.61 o
   2  -6  11        0.03       -4.62     11.23 o
  -3  -5  11        0.04      -10.71     10.71 o
  -2  -5  11       53.51       34.75      7.61 o
  -1  -5  11      138.65      134.45     11.88 o
   0  -5  11       18.27       21.37     10.63 o
   1  -5  11        0.60       -2.80      9.48 o
   2  -5  11        3.88        8.67     10.28 o
   3  -5  11        5.67        1.49      9.69 o
   4  -5  11        1.57        4.68     13.08 o
  -4  -4  11       23.53       41.44     18.63 o
  -3  -4  11      102.49      101.72      9.17 o
  -2  -4  11      113.89      112.34      8.06 o
  -1  -4  11       10.58       21.55      9.95 o
   0  -4  11        1.85       -9.84     13.86 o
   1  -4  11        6.79       -6.30      8.56 o
   2  -4  11       30.06       34.42      8.22 o
   3  -4  11        2.68       -2.37      8.29 o
   4  -4  11       47.62       52.40      8.66 o
   5  -4  11        8.07        4.82      8.40 o
  -4  -3  11       75.05       88.10     13.23 o
  -3  -3  11       11.76        6.41      6.93 o
  -2  -3  11       19.49       12.07      6.50 o
  -1  -3  11       18.52       29.77      6.51 o
   0  -3  11        1.00        8.89      7.17 o
   1  -3  11        1.44        6.26      7.25 o
   2  -3  11       14.23       11.78      7.65 o
   3  -3  11      148.70      159.48      9.28 o
   4  -3  11       58.49       76.08      8.34 o
   5  -3  11        0.01        5.11      7.56 o
   6  -3  11        0.14       -5.94      7.40 o
  -5  -2  11        0.14      -11.00     11.00 o
  -4  -2  11       17.21       12.42     12.52 o
  -3  -2  11       95.11       92.15      7.71 o
  -2  -2  11       80.52       95.54      6.92 o
  -1  -2  11        0.22       -1.79      6.10 o
   0  -2  11        8.72        0.79      5.24 o
   1  -2  11      146.79      139.46      8.43 o
   2  -2  11      229.80      242.38     10.16 o
   3  -2  11        2.62       -6.47      6.55 o
   4  -2  11       27.51       34.68      7.01 o
   5  -2  11        0.31        0.23      6.60 o
   6  -2  11        5.82        1.81      6.64 o
   7  -2  11        2.13      -10.42     10.42 o
  -5  -1  11       17.44        5.79      9.76 o
  -4  -1  11       30.86       32.47      9.23 o
  -3  -1  11       69.13       75.76      7.43 o
  -2  -1  11       10.81       11.51      6.45 o
  -1  -1  11       36.44       25.84      5.93 o
   0  -1  11       92.00       95.87      6.79 o
   1  -1  11       37.52       32.64      5.58 o
   2  -1  11       41.49       39.67      6.77 o
   3  -1  11       46.12       39.24      6.58 o
   4  -1  11        1.98       -1.29      6.25 o
   5  -1  11        5.61        6.51      6.25 o
   6  -1  11        3.91        5.29      5.69 o
   7  -1  11        9.07        8.91     11.12 o
  -5   0  11        1.91       17.17     12.00 o
  -4   0  11        0.13       -1.47      7.75 o
  -3   0  11        8.18       11.01      6.12 o
  -2   0  11        0.84       -2.71      5.10 o
  -1   0  11       12.79       11.94      5.64 o
   0   0  11       34.60       29.08      4.76 o
   1   0  11      314.50      320.05      8.37 o
   2   0  11       83.66      100.67      7.44 o
   3   0  11        0.03       10.19      5.96 o
   4   0  11       18.66       18.26      5.95 o
   5   0  11       95.18       79.26      6.40 o
   6   0  11       16.59       13.35      8.77 o
   7   0  11        0.13        3.14      8.37 o
   8   0  11        0.51        4.33     11.13 o
  -5   1  11        7.96        3.74     11.72 o
  -4   1  11       24.56       37.57      9.84 o
  -3   1  11        1.25        7.99      6.86 o
  -2   1  11        1.49       -2.76      6.02 o
  -1   1  11      412.90      427.43      9.56 o
   0   1  11      149.45      177.55      5.69 o
   1   1  11        2.45        3.95      4.37 o
   2   1  11        0.49        2.74      4.74 o
   3   1  11       17.12       17.29      5.97 o
   4   1  11      155.00      182.85     11.30 o
   5   1  11       15.71       13.18      3.91 o
   6   1  11        2.50       10.00      7.64 o
   7   1  11        7.38        9.46      8.01 o
   8   1  11        1.39       10.97      7.89 o
  -4   2  11        3.34        9.73     10.23 o
  -3   2  11        3.81       -2.25      6.71 o
  -2   2  11      192.69      203.35      8.25 o
  -1   2  11       24.09       41.90      5.99 o
   0   2  11      104.51       86.97      5.51 o
   1   2  11      275.32      265.34      7.02 o
   2   2  11       21.11       24.06      6.72 o
   3   2  11       30.35       36.49      6.03 o
   4   2  11       44.37       66.36      4.86 o
   5   2  11       64.56       78.26      4.32 o
   6   2  11       34.61       33.43      7.75 o
   7   2  11        3.65        6.67     12.03 o
   8   2  11        2.14       14.66     10.58 o
   9   2  11        2.41        0.96      8.06 o
  -4   3  11       11.57       28.17     18.38 o
  -3   3  11        9.83       13.22      8.04 o
  -2   3  11        7.26        3.22      6.91 o
  -1   3  11       80.85       78.55     10.32 o
   0   3  11       73.53       71.02      5.40 o
   1   3  11       55.39       56.94      5.60 o
   2   3  11       41.00       51.57      7.05 o
   3   3  11       71.65       69.38      8.73 o
   4   3  11      243.62      229.16      7.13 o
   5   3  11       14.50       21.91      7.11 o
   6   3  11        7.84        0.28      7.49 o
   7   3  11        3.93       14.46      7.20 o
   8   3  11        2.88        5.95      6.55 o
   9   3  11        2.27        4.18      5.62 o
  -4   4  11        0.16       12.08     13.16 o
  -3   4  11        9.10        4.19      7.58 o
  -2   4  11       59.64       73.04     11.13 o
  -1   4  11        2.09        3.41      5.16 o
   0   4  11        3.01        3.14      4.86 o
   1   4  11       10.38       15.59      5.49 o
   2   4  11       55.96       55.83      5.89 o
   3   4  11       46.76       39.38      6.49 o
   4   4  11        0.24       -2.04      5.51 o
   5   4  11       41.69       43.44      4.02 o
   6   4  11       12.85       16.37      7.71 o
   7   4  11        0.42       -8.03      8.03 o
   8   4  11        0.36       -4.41      6.42 o
   9   4  11        0.62        6.75     12.07 o
  -3   5  11        0.34       11.42      8.81 o
  -2   5  11        0.61       -5.74      5.74 o
  -1   5  11        0.24        5.27      5.60 o
   0   5  11       10.78       19.45      5.25 o
   1   5  11        1.93        3.75      6.64 o
   2   5  11       18.20       11.27      6.86 o
   3   5  11       90.52       91.26      7.10 o
   4   5  11       33.86       24.90      5.40 o
   5   5  11        1.82       -3.87      3.87 o
   6   5  11       15.37       12.10      5.43 o
   7   5  11       29.10       39.96      5.76 o
   8   5  11        6.18        6.90      5.41 o
   9   5  11        0.47        4.26      7.02 o
  -2   6  11        2.73       17.97      6.96 o
  -1   6  11        0.42        1.00      6.21 o
   0   6  11        0.11        2.51      8.21 o
   1   6  11       61.45       58.29      7.34 o
   2   6  11      159.77      130.46      8.33 o
   3   6  11        0.50        0.69      7.57 o
   4   6  11        9.80       10.26      6.43 o
   5   6  11        4.06        6.70      5.86 o
   6   6  11       29.30       29.61      8.73 o
   7   6  11        3.52        1.16      8.59 o
   8   6  11        2.25        7.62      6.55 o
   9   6  11        2.15       -1.39      5.80 o
  -1   7  11        0.37       -8.21      9.13 o
   0   7  11       35.43       56.13     10.36 o
   1   7  11       16.68       20.85      7.76 o
   2   7  11        1.25       -7.77      7.77 o
   3   7  11        3.07        3.90      6.63 o
   4   7  11        0.10       -0.51      6.84 o
   5   7  11       67.86       65.57      6.92 o
   6   7  11       13.95       18.63      8.77 o
   7   7  11       31.77       33.32     10.82 o
   8   7  11        0.86        1.12     10.16 o
  -1   8  11        6.91       40.15     16.50 o
   0   8  11        1.16       -6.09     10.32 o
   1   8  11       25.52       21.59     10.31 o
   2   8  11        3.75        6.70      7.57 o
   3   8  11        1.22        5.73      7.41 o
   4   8  11       12.97       15.41      7.37 o
   5   8  11        2.58        3.54      7.15 o
   6   8  11       13.84       14.24      6.74 o
   7   8  11       35.60       36.30     11.69 o
   8   8  11        0.11       -8.66     10.46 o
   1   9  11        1.12       -8.46      8.46 o
   2   9  11        4.36        9.02     10.37 o
   3   9  11        0.03       -8.18      8.18 o
   4   9  11       10.42       32.67      8.77 o
   5   9  11        6.66       15.60      8.31 o
   6   9  11        0.54       -3.31      7.79 o
   7   9  11        1.04      -12.59     12.59 o
   3  10  11        2.22      -14.86     14.86 o
   4  10  11        2.74       -9.34      9.34 o
   5  10  11        5.83       16.11      9.55 o
  -1  -5  12        1.47        1.29     10.79 o
   0  -5  12        0.31       -4.08     10.57 o
   1  -5  12       31.70       24.77     11.41 o
   2  -5  12        9.01        8.08     10.67 o
  -3  -4  12        4.10        8.71     11.82 o
  -2  -4  12       12.83       10.18      9.23 o
  -1  -4  12        1.09      -14.94     20.70 o
   0  -4  12       11.47        5.95      9.63 o
   1  -4  12       12.42       -3.09     10.12 o
   2  -4  12       46.92       35.75     10.55 o
   3  -4  12        2.48       -9.46      9.46 o
   4  -4  12        5.70       -0.43      8.78 o
  -3  -3  12       46.28       58.40     11.94 o
  -2  -3  12        3.85       -6.95      7.19 o
  -1  -3  12       15.70       -2.51      9.47 o
   0  -3  12       96.60       95.74     15.61 o
   1  -3  12       90.84       84.21      9.87 o
   2  -3  12        5.65        3.72      7.80 o
   3  -3  12        1.78       -4.75      8.27 o
   4  -3  12        0.30        0.44      7.95 o
   5  -3  12        8.15        6.34      8.37 o
  -4  -2  12       16.51        8.90     12.12 o
  -3  -2  12        0.33        3.31      9.85 o
  -2  -2  12       11.39        8.20      7.13 o
  -1  -2  12      134.29      125.54      9.26 o
   0  -2  12       76.80       91.22     10.46 o
   1  -2  12       19.18       17.14     10.98 o
   2  -2  12       30.08       54.66      8.02 o
   3  -2  12        2.72        6.01      7.63 o
   4  -2  12        8.90        8.60      7.78 o
   5  -2  12        0.48       -2.84      7.58 o
   6  -2  12        6.63       13.55      8.07 o
  -4  -1  12        0.38       -1.75     11.12 o
  -3  -1  12        5.81       -1.73      7.46 o
  -2  -1  12       11.51        9.20      6.52 o
  -1  -1  12        2.71       -1.06      6.48 o
   0  -1  12       70.15       70.81      9.24 o
   1  -1  12       90.46       95.35      8.42 o
   2  -1  12        6.87       -8.11      8.68 o
   3  -1  12        0.01        4.97     13.52 o
   4  -1  12       15.05       26.71      7.04 o
   5  -1  12       26.60       43.65      8.86 o
   6  -1  12       14.58       14.02      6.69 o
   7  -1  12        0.18       16.62     10.57 o
  -4   0  12        2.66        5.17      9.38 o
  -3   0  12       31.18       27.94      6.54 o
  -2   0  12       65.89       52.75      6.68 o
  -1   0  12       94.38      102.58      7.06 o
   0   0  12       77.96       81.59      7.36 o
   1   0  12        0.46        3.10      6.83 o
   2   0  12       11.50       20.02      7.70 o
   3   0  12       37.59       28.13      7.04 o
   4   0  12       17.52        9.30      8.89 o
   5   0  12       12.10       24.12      6.67 o
   6   0  12        7.35       12.48      5.22 o
   7   0  12        0.45       -3.69     10.00 o
  -4   1  12       10.59       10.94     11.43 o
  -3   1  12       37.66       54.77      7.68 o
  -2   1  12       56.79       80.24      8.60 o
  -1   1  12        9.14        9.12      5.14 o
   0   1  12        6.11        6.21      5.97 o
   1   1  12       22.79       27.94     11.20 o
   2   1  12        1.79        1.20      9.15 o
   3   1  12        0.51       -6.14      6.16 o
   4   1  12       69.98       65.51      7.13 o
   5   1  12       28.78       24.88      7.11 o
   6   1  12        3.25       -7.98      8.41 o
   7   1  12        0.01       -3.87      8.92 o
   8   1  12        2.07        0.65      9.27 o
  -4   2  12        1.69        9.71     10.91 o
  -3   2  12        0.00        2.49      8.15 o
  -2   2  12        6.24        5.02      6.86 o
  -1   2  12       33.12       41.34      6.28 o
   0   2  12       10.02       16.96      6.24 o
   1   2  12       40.83       33.92      6.86 o
   2   2  12      133.92      139.54      7.87 o
   3   2  12      289.06      312.49     11.15 o
   4   2  12        5.57        5.58      6.12 o
   5   2  12        0.61       -5.89      5.89 o
   6   2  12        0.02       -2.23      8.75 o
   7   2  12        2.88        6.40      8.60 o
   8   2  12        0.43        7.31      8.67 o
  -3   3  12       19.44       18.65      8.64 o
  -2   3  12        9.36        5.04      9.96 o
  -1   3  12        0.85       -9.40      9.40 o
   0   3  12        2.32        6.80      7.62 o
   1   3  12       99.45      103.20      8.30 o
   2   3  12      125.43      121.18      7.62 o
   3   3  12        4.04       -1.20      6.20 o
   4   3  12       11.01       13.65     10.65 o
   5   3  12        2.89       13.51      5.70 o
   6   3  12       23.97       31.50     10.11 o
   7   3  12        2.59       -6.60      8.43 o
   8   3  12       12.00       15.52      8.54 o
  -3   4  12        5.73       17.79      8.66 o
  -2   4  12        2.76        3.60      8.10 o
  -1   4  12        2.48       -3.36      7.34 o
   0   4  12       52.11       62.26      8.40 o
   1   4  12        0.29       -0.22      7.08 o
   2   4  12       43.92       22.24      6.50 o
   3   4  12       28.91       27.53      6.40 o
   4   4  12        0.07       -3.87      6.18 o
   5   4  12        0.75       -0.32      5.77 o
   6   4  12        0.36        3.87     10.12 o
   7   4  12       23.73        8.05      7.85 o
   8   4  12        5.83        0.96      9.49 o
  -2   5  12        3.05       12.11      8.40 o
  -1   5  12        0.15       -5.73     12.62 o
   0   5  12       10.07        7.29      7.54 o
   1   5  12       37.52       47.60      7.89 o
   2   5  12       31.97       38.51      7.59 o
   3   5  12        1.39        3.29      6.79 o
   4   5  12        9.67        6.38      5.90 o
   5   5  12       15.49       17.90      5.60 o
   6   5  12        7.46       -0.43      7.65 o
   7   5  12        0.06        1.53      7.48 o
   8   5  12        0.06       -7.97      7.97 o
  -2   6  12        1.92       55.86     17.56 o
  -1   6  12       21.74       21.94     23.43 o
   0   6  12       12.59       12.04      9.19 o
   1   6  12        0.92       20.03      7.96 o
   2   6  12       22.89       24.67      7.37 o
   3   6  12        8.91       15.78      7.31 o
   4   6  12       19.63       25.59      7.08 o
   5   6  12        0.22       -1.48      6.46 o
   6   6  12        5.58       11.11      9.92 o
   7   6  12       17.09       21.74     11.09 o
   8   6  12        0.05       -6.66      8.48 o
  -1   7  12        0.06        7.88      9.82 o
   0   7  12        0.18       12.30     10.39 o
   1   7  12        5.53        8.51      7.77 o
   2   7  12        1.90       -7.93      7.93 o
   3   7  12        0.05       -4.53      7.33 o
   4   7  12        6.59       11.72      7.15 o
   5   7  12       33.92       41.58      7.31 o
   6   7  12        2.11      -11.17     11.17 o
   7   7  12        6.77       13.71     11.53 o
   8   7  12        5.21       17.13     11.77 o
   0   8  12        2.17       13.00     16.99 o
   1   8  12        0.83       -0.16      8.57 o
   2   8  12        0.15       -8.14      8.14 o
   3   8  12       21.40       10.51      7.85 o
   4   8  12       10.23       11.33      8.07 o
   5   8  12        1.91       -3.15      8.54 o
   6   8  12        3.22       -5.55     10.00 o
   7   8  12       12.81        0.08     12.10 o
   2   9  12       23.19       49.88     11.27 o
   3   9  12        3.37       12.78      9.83 o
   4   9  12       11.40       12.40      9.33 o
   5   9  12        1.91       -2.34     10.99 o
   6   9  12        1.73       -0.50      8.60 o
  -1  -4  13       17.16        8.74     17.15 o
   0  -4  13       37.55       53.63     11.29 o
   1  -4  13       17.63       16.49     10.74 o
   2  -4  13        2.86        7.26     10.88 o
  -2  -3  13       20.09       10.25     11.23 o
  -1  -3  13        8.23       -3.11     11.09 o
   0  -3  13        1.64        2.35     10.66 o
   1  -3  13       14.68        8.83      9.85 o
   2  -3  13        1.44      -10.25     10.25 o
   3  -3  13        2.81      -11.79     15.05 o
   4  -3  13        0.01       -9.78     12.83 o
  -2  -2  13        1.53      -17.52     17.52 o
  -1  -2  13       52.58       53.63     23.07 o
   0  -2  13       67.02       93.44     10.63 o
   1  -2  13        0.42       -6.09     20.79 o
   2  -2  13        0.90      -10.86     10.86 o
   3  -2  13       14.52       11.90      8.64 o
   4  -2  13       19.92       10.88      9.40 o
   5  -2  13        1.56       -7.94      7.94 o
  -3  -1  13        5.35       -2.77     19.00 o
  -2  -1  13       65.77       58.36      8.99 o
  -1  -1  13       47.75       43.82     10.76 o
   0  -1  13        0.13        5.25      9.65 o
   1  -1  13        1.79       -9.22      9.22 o
   2  -1  13       12.97       21.01      8.36 o
   3  -1  13       20.80       29.85      9.47 o
   4  -1  13        0.05        2.15     13.09 o
   5  -1  13        4.66        4.02      7.90 o
   6  -1  13        2.90        2.54      7.38 o
  -3   0  13       15.52       10.49     17.55 o
  -2   0  13        5.89        5.97      7.75 o
  -1   0  13       15.87        8.56     15.55 o
   0   0  13        5.88       12.88      9.62 o
   1   0  13        9.52        4.27      7.80 o
   2   0  13        1.21        2.69      7.39 o
   3   0  13       46.86       68.86      8.06 o
   4   0  13       33.04       39.72      7.72 o
   5   0  13        1.16       11.81      7.21 o
   6   0  13        0.16        1.06      6.27 o
   7   0  13        5.07        1.69     13.44 o
  -3   1  13       18.18       -3.89     11.28 o
  -2   1  13       35.93       23.02      8.79 o
  -1   1  13        2.36        6.10      9.93 o
   0   1  13        2.47        8.51      9.05 o
   1   1  13       60.51       50.91      8.12 o
   2   1  13       19.21       19.71      7.41 o
   3   1  13       25.20        5.04      7.00 o
   4   1  13        0.12       -7.02      7.02 o
   5   1  13        0.85       -1.74      6.66 o
   6   1  13        9.64       18.63      9.96 o
   7   1  13        7.55       -6.70     11.02 o
  -3   2  13       11.18        7.61     10.97 o
  -2   2  13        0.71        3.26      8.26 o
  -1   2  13        3.28        7.70      8.74 o
   0   2  13       25.72       34.55     15.95 o
   1   2  13       31.15       41.46     11.10 o
   2   2  13        7.88        7.13      6.78 o
   3   2  13       69.26       89.16      7.91 o
   4   2  13        0.70       -2.50      6.48 o
   5   2  13        0.32        2.37      6.65 o
   6   2  13        0.21        0.28      9.78 o
   7   2  13        0.37        3.03      9.87 o
  -2   3  13        3.00       13.89     12.36 o
  -1   3  13        2.42       16.46     10.38 o
   0   3  13        1.00       -6.81     11.55 o
   1   3  13       16.53       13.00      7.84 o
   2   3  13       49.54       51.47      7.74 o
   3   3  13       39.70       34.37      7.39 o
   4   3  13        0.04       -6.32      6.32 o
   5   3  13        3.56        3.64      6.44 o
   6   3  13       28.27       36.65      9.58 o
   7   3  13        0.66       -5.97      9.46 o
   8   3  13        0.04      -11.50     11.50 o
  -2   4  13        0.63        8.79     11.23 o
  -1   4  13        2.92        4.16     13.64 o
   0   4  13       52.61       67.94      9.14 o
   1   4  13        6.29        2.44      7.70 o
   2   4  13        0.66       -7.26      7.26 o
   3   4  13        0.25       -2.11      7.23 o
   4   4  13       25.37       22.69      7.30 o
   5   4  13       19.80       14.44      6.71 o
   6   4  13        0.00       -0.30      9.35 o
   7   4  13        4.67       16.01      9.62 o
   8   4  13        4.08       -7.16      9.14 o
  -1   5  13        6.72       -9.69     10.86 o
   0   5  13        0.02        5.19      8.99 o
   1   5  13        3.62       -0.08      8.75 o
   2   5  13        0.17        3.61      7.40 o
   3   5  13        6.01        8.48      7.14 o
   4   5  13        4.42       -6.48      6.48 o
   5   5  13       10.01        9.91      6.41 o
   6   5  13        2.78        1.51      9.37 o
   7   5  13        0.07       -9.11      9.20 o
   8   5  13        1.15      -11.77     11.77 o
  -1   6  13        7.05       21.93     14.72 o
   0   6  13       13.65       16.49     10.39 o
   1   6  13        0.07       -2.29      8.09 o
   2   6  13        2.84       13.71      8.87 o
   3   6  13        1.33        6.11      7.97 o
   4   6  13       40.91       60.01     10.01 o
   5   6  13        5.77        1.48      7.73 o
   6   6  13        0.05       12.26     13.03 o
   7   6  13        0.98       -3.36     12.13 o
   8   6  13        0.54      -12.24     12.43 o
   0   7  13        1.63       25.89     16.88 o
   1   7  13        0.07       -7.88     10.49 o
   2   7  13        2.46        6.95      8.37 o
   3   7  13        9.38       12.13      8.65 o
   4   7  13       15.17       21.14      8.60 o
   5   7  13        0.41        2.48      8.33 o
   6   7  13        0.42       -2.36      6.76 o
   7   7  13       10.04       22.12     13.14 o
   2   8  13        1.20       -2.88      9.15 o
   3   8  13        0.06       -3.68      9.96 o
   4   8  13        4.35        6.00      9.52 o
   5   8  13        1.23       -8.00      9.75 o
   6   8  13        1.87       -6.58      7.96 o
   1  -3  14        1.63      -13.38     16.74 o
   2  -3  14        2.68      -10.57     16.36 o
  -1  -2  14        2.37       11.53     14.61 o
   0  -2  14        0.94       -0.69     11.05 o
   1  -2  14       20.44        3.77     10.31 o
   2  -2  14       19.65       18.77     10.20 o
   3  -2  14        0.06      -10.23     10.23 o
   4  -2  14        7.33      -13.30     15.84 o
  -1  -1  14        0.19        1.97     14.82 o
   0  -1  14        1.26        6.91      9.23 o
   1  -1  14        2.28      -12.43     12.43 o
   2  -1  14        4.06        2.87     10.01 o
   3  -1  14       24.97       25.17      9.02 o
   4  -1  14        2.88       -5.32     13.64 o
   5  -1  14        0.17       -9.41      9.41 o
  -2   0  14        1.60        0.38     14.15 o
  -1   0  14        4.48        3.97     15.77 o
   0   0  14        8.80        0.94      9.92 o
   1   0  14       45.32       61.80     10.37 o
   2   0  14       36.44       43.99      8.74 o
   3   0  14        0.01        2.31      7.81 o
   4   0  14        0.21        1.80      8.11 o
   5   0  14        0.56       -7.89      7.89 o
   6   0  14        0.51      -15.08     15.08 o
  -2   1  14        0.27      -15.76     15.76 o
  -1   1  14       22.22       19.82     10.36 o
   0   1  14       58.49       73.16     15.15 o
   1   1  14        5.49       -9.88      9.88 o
   2   1  14        0.49        3.49      7.52 o
   3   1  14        0.12       -2.62      8.08 o
   4   1  14        0.28       -1.29      7.68 o
   5   1  14        1.47       -7.71      7.71 o
   6   1  14        5.91       -7.74      7.74 o
  -1   2  14        3.34       -2.40     14.09 o
   0   2  14        4.54        1.88     10.09 o
   1   2  14       29.89       12.47     10.62 o
   2   2  14        0.12        4.47      7.96 o
   3   2  14       13.02       15.01      7.59 o
   4   2  14       16.67       27.07      7.78 o
   5   2  14       25.01       43.14     12.86 o
   6   2  14        7.32        9.85     10.74 o
   7   2  14        0.31      -12.95     12.95 o
  -1   3  14       11.23       17.26     11.55 o
   0   3  14       17.04       25.13     16.54 o
   1   3  14        8.22       19.73      9.47 o
   2   3  14        1.28       -6.78      8.06 o
   3   3  14        0.48        5.53      7.67 o
   4   3  14       12.10        4.22     10.19 o
   5   3  14       17.69       11.24      7.11 o
   6   3  14        1.84       20.42     13.96 o
   7   3  14        0.10        0.38     13.60 o
  -1   4  14        5.20       17.07     16.40 o
   0   4  14        0.44        9.45     10.48 o
   1   4  14        0.48        3.42      8.96 o
   2   4  14        3.26        8.29     16.39 o
   3   4  14        0.61        6.49      7.17 o
   4   4  14        5.19        0.86      7.47 o
   5   4  14        7.53        3.69      8.53 o
   6   4  14        3.12       -8.80     10.13 o
   7   4  14        0.01       -0.90     11.62 o
   0   5  14        0.88       -4.54     10.24 o
   1   5  14        0.25       16.77      9.71 o
   2   5  14        1.86       10.69      8.57 o
   3   5  14       19.21       31.43      8.56 o
   4   5  14       10.31       -1.16      7.76 o
   5   5  14        0.10       -7.36      7.36 o
   6   5  14        0.03        4.22     10.20 o
   7   5  14        1.31       -4.64     12.97 o
   1   6  14        5.21       36.24     17.40 o
   2   6  14       20.92       14.62      8.69 o
   3   6  14        0.08        0.86      8.35 o
   4   6  14       16.13       37.02      9.60 o
   5   6  14        0.02        5.78      8.62 o
   6   6  14        1.20       10.16     14.04 o
   2   7  14        0.87       15.81      9.98 o
   3   7  14        9.03       -5.68     10.23 o
   4   7  14        2.97       -0.57      9.81 o
   5   7  14        0.03       10.55     16.33 o
   6   7  14        0.87        5.74     14.34 o
   1  -1  15       14.34       19.45     17.02 o
   2  -1  15        2.47       -7.73     14.18 o
   0   0  15        0.14        6.86     14.64 o
   1   0  15        0.54      -10.37     10.37 o
   2   0  15        3.47       -5.04     10.03 o
   3   0  15        0.01       -4.32      8.65 o
   4   0  15        0.03      -10.09     10.09 o
   0   1  15       19.37       32.43     11.71 o
   1   1  15        2.57       -5.38     10.37 o
   2   1  15        1.14       -9.87      9.87 o
   3   1  15        1.00       -0.90      8.21 o
   4   1  15        1.61       -2.79      8.60 o
   5   1  15        4.40       -1.15     18.29 o
   0   2  15        0.76       -1.16     10.29 o
   1   2  15        0.02       10.32     15.61 o
   2   2  15        3.79        5.48      9.68 o
   3   2  15       25.51       26.57      8.92 o
   4   2  15        0.78        0.81      8.11 o
   5   2  15       11.34       16.75      8.44 o
   0   3  15        0.01        7.57     17.43 o
   1   3  15        1.42        5.50     10.85 o
   2   3  15        8.52        0.98      9.91 o
   3   3  15        0.13       -0.58      8.48 o
   4   3  15       14.80       16.84      8.55 o
   5   3  15       13.20      -13.50     15.63 o
   6   3  15        0.26       -3.00     14.56 o
   1   4  15        0.13       10.45     10.60 o
   2   4  15        5.52        3.43      8.88 o
   3   4  15        4.58       -2.33      8.86 o
   4   4  15        2.88        3.09      8.40 o
   5   4  15        1.47        2.64      7.92 o
   6   4  15        0.57       -3.85     14.45 o
   2   5  15        3.00       18.17     12.77 o
   3   5  15        0.77       10.16     10.46 o
   4   5  15        0.14       -9.46      9.46 o
   5   5  15        0.13       -4.08     10.43 o
   3   6  15        0.26        4.75     16.61 o
   4   6  15        1.36        7.16     15.57 o
 
